# Supplementary material for: Robustness of calibration model for prediction of lignin content in different batches of snow pears based on NIR spectroscopy
Source: Front Plant Sci. 2023 Feb 27;14:1128993. doi: 10.3389/fpls.2023.1128993 (PMC10009271; doi:10.3389/fpls.2023.1128993)
Supplement: Supplementary file 1 [file Table_1.xlsx]

## Sheet: Sheet1
sample	value	896.94	900.27	903.59	906.92	910.25	913.58	916.91	920.24	923.56	926.89	930.22	933.55	936.87	940.2	943.53	946.85	950.18	953.51	956.83	960.16	963.48	966.81	970.13	973.46	976.78	980.11	983.43	986.76	990.08	993.41	996.73	1000.05	1003.38	1006.7	1010.02	1013.34	1016.67	1019.99	1023.31	1026.63	1029.95	1033.28	1036.6	1039.92	1043.24	1046.56	1049.88	1053.2
1	75.8649	0.4223	0.4225	0.4217	0.4206	0.4194	0.4198	0.4185	0.4173	0.4152	0.4138	0.4134	0.4121	0.4107	0.408	0.4066	0.4055	0.4047	0.4032	0.4017	0.401	0.3993	0.3987	0.3964	0.3963	0.3953	0.3947	0.3943	0.3943	0.3941	0.394	0.3946	0.3937	0.3935	0.3941	0.3945	0.3942	0.3953	0.3958	0.3962	0.3972	0.3989	0.4011	0.4032	0.4058	0.408	0.4107	0.4128	0.4157
2	77.3908	0.4645	0.4636	0.4615	0.4588	0.4579	0.4567	0.455	0.4531	0.45	0.4484	0.4467	0.445	0.443	0.4399	0.4375	0.4364	0.4351	0.4331	0.4308	0.4296	0.4271	0.4261	0.4237	0.4228	0.4216	0.4206	0.4198	0.4193	0.4186	0.418	0.4182	0.417	0.4168	0.417	0.4167	0.4161	0.4169	0.4166	0.4167	0.4173	0.4187	0.4207	0.4225	0.4249	0.4269	0.4294	0.4312	0.4341
3	77.0384	0.3843	0.3829	0.3813	0.3785	0.3775	0.3761	0.3745	0.3726	0.3701	0.3683	0.367	0.3649	0.363	0.3597	0.3573	0.356	0.3544	0.3525	0.3504	0.3492	0.3466	0.3455	0.3428	0.3421	0.3408	0.3396	0.3389	0.3381	0.3375	0.3369	0.3371	0.3359	0.3354	0.3356	0.3353	0.3347	0.3351	0.335	0.3351	0.3357	0.3371	0.3389	0.3407	0.3431	0.3451	0.3475	0.3493	0.3521
4	75.6961	0.4485	0.4466	0.4441	0.4415	0.4398	0.4384	0.4359	0.4336	0.4299	0.4278	0.4261	0.4237	0.4215	0.4179	0.4152	0.4134	0.4118	0.4097	0.4072	0.4057	0.4029	0.4015	0.3989	0.3981	0.3965	0.3952	0.3943	0.3934	0.3925	0.3918	0.3917	0.3904	0.3897	0.3897	0.3892	0.3884	0.3886	0.3881	0.3879	0.3881	0.3891	0.3907	0.392	0.3941	0.3955	0.3976	0.3991	0.4017
5	77.1451	0.3708	0.369	0.3669	0.3659	0.3639	0.3628	0.3609	0.3588	0.3554	0.3536	0.3526	0.3505	0.3486	0.3452	0.3429	0.3412	0.34	0.3381	0.3359	0.3347	0.3323	0.3313	0.3288	0.3281	0.3265	0.3254	0.3247	0.3238	0.3232	0.3225	0.3225	0.3212	0.3207	0.3207	0.3202	0.3195	0.3198	0.3195	0.3196	0.3199	0.3209	0.3226	0.3238	0.3258	0.3274	0.3291	0.3307	0.333
6	78.0774	0.4305	0.4284	0.4257	0.4234	0.4219	0.4204	0.418	0.4158	0.4126	0.41	0.4083	0.406	0.4035	0.3995	0.3967	0.3948	0.3928	0.3903	0.3878	0.3862	0.3833	0.3819	0.3791	0.3781	0.3763	0.375	0.3741	0.373	0.3723	0.3715	0.3714	0.37	0.3694	0.3693	0.3689	0.3682	0.3686	0.3683	0.3684	0.3691	0.3703	0.3723	0.3742	0.3767	0.3788	0.3815	0.3833	0.3862
7	78.5286	0.4137	0.4122	0.4107	0.4094	0.4077	0.4071	0.4051	0.4035	0.4009	0.399	0.3977	0.3958	0.3936	0.3908	0.3884	0.3869	0.3855	0.3836	0.3815	0.3802	0.3775	0.3763	0.3742	0.3734	0.3719	0.3708	0.37	0.3695	0.3688	0.3684	0.3684	0.3672	0.3668	0.3671	0.367	0.3665	0.3672	0.3672	0.3675	0.3682	0.3697	0.3716	0.3736	0.3762	0.3784	0.3809	0.3828	0.3857
8	75.532	0.3678	0.3666	0.365	0.3631	0.362	0.3617	0.3604	0.359	0.3564	0.355	0.3539	0.3524	0.3504	0.348	0.3459	0.3444	0.3433	0.3417	0.3396	0.3386	0.3361	0.3352	0.3329	0.3323	0.3311	0.3301	0.3295	0.329	0.3286	0.328	0.3282	0.3271	0.3268	0.3269	0.327	0.3266	0.3271	0.3272	0.3275	0.3281	0.3292	0.3311	0.3329	0.3353	0.3371	0.3396	0.3415	0.3442
9	77.585	0.4035	0.4026	0.4009	0.4003	0.3992	0.3989	0.3976	0.396	0.3935	0.392	0.3909	0.3897	0.3877	0.3851	0.3831	0.3817	0.3809	0.3791	0.3774	0.3764	0.3739	0.3732	0.3708	0.3701	0.3689	0.368	0.3675	0.3671	0.3666	0.3663	0.3666	0.3656	0.3655	0.3659	0.366	0.3657	0.3665	0.3669	0.3673	0.3681	0.3696	0.3717	0.3737	0.3764	0.3786	0.3814	0.3835	0.3866
10	78.6052	0.4224	0.4217	0.4201	0.4195	0.4182	0.4186	0.4172	0.4161	0.4139	0.4127	0.4114	0.41	0.4083	0.4053	0.4034	0.4023	0.4011	0.3996	0.3978	0.3968	0.3946	0.3938	0.3917	0.3911	0.3898	0.3891	0.3885	0.3882	0.3878	0.3875	0.3879	0.387	0.3868	0.3873	0.3875	0.3873	0.3882	0.3886	0.3892	0.3901	0.3918	0.3942	0.3965	0.3994	0.402	0.4052	0.4074	0.4108
11	77.8482	0.3681	0.3676	0.3666	0.3663	0.3654	0.3655	0.364	0.363	0.3611	0.3602	0.3588	0.3577	0.3561	0.3539	0.3522	0.3511	0.3501	0.3486	0.3469	0.3461	0.3441	0.3436	0.3413	0.341	0.3398	0.3392	0.3387	0.3386	0.3383	0.3381	0.3386	0.3377	0.3377	0.3383	0.3385	0.3383	0.3394	0.3399	0.3406	0.3417	0.3433	0.3456	0.3478	0.3505	0.353	0.356	0.3581	0.3613
12	78.0738	0.383	0.3834	0.3825	0.3828	0.3819	0.382	0.3809	0.3802	0.3785	0.3779	0.3769	0.3761	0.3746	0.3727	0.3711	0.3705	0.3697	0.3684	0.3668	0.3664	0.3644	0.3643	0.3626	0.362	0.3612	0.3607	0.3606	0.3605	0.3603	0.3604	0.3609	0.3603	0.3604	0.3612	0.3619	0.3619	0.3632	0.3638	0.3649	0.366	0.368	0.3704	0.3727	0.3759	0.3784	0.3814	0.3838	0.3871
13	79.5866	0.3845	0.3845	0.3839	0.3832	0.3826	0.383	0.382	0.3813	0.3796	0.379	0.3779	0.3773	0.3756	0.374	0.3723	0.3714	0.3707	0.3694	0.3678	0.3671	0.3654	0.365	0.3635	0.3628	0.3618	0.3611	0.3609	0.3609	0.3605	0.3605	0.3611	0.3605	0.3606	0.3612	0.3616	0.3617	0.3626	0.3633	0.3642	0.3655	0.3675	0.3699	0.3723	0.3754	0.3782	0.3814	0.3838	0.3873
14	77.9318	0.3686	0.3697	0.3692	0.3694	0.3691	0.3701	0.3696	0.3689	0.3676	0.367	0.3664	0.3659	0.3647	0.3633	0.3621	0.3615	0.361	0.36	0.3587	0.3582	0.3569	0.3567	0.3554	0.3552	0.3545	0.3542	0.354	0.3542	0.3541	0.3542	0.3549	0.3544	0.3546	0.3555	0.3561	0.3561	0.3573	0.3583	0.3592	0.3604	0.3622	0.3648	0.367	0.37	0.3724	0.3754	0.3777	0.3811
15	77.6209	0.2421	0.2441	0.2445	0.2466	0.2465	0.2469	0.2472	0.2485	0.2492	0.2494	0.2499	0.2508	0.2507	0.2504	0.2509	0.251	0.2513	0.2508	0.2511	0.2515	0.251	0.2514	0.251	0.2513	0.2515	0.252	0.2523	0.253	0.2535	0.254	0.2549	0.2552	0.2559	0.2573	0.2587	0.2595	0.2614	0.263	0.2647	0.2666	0.269	0.2716	0.2743	0.2777	0.2811	0.2844	0.2869	0.2909
16	78.5211	0.3198	0.3209	0.321	0.3222	0.322	0.3232	0.3229	0.3228	0.3227	0.3224	0.3227	0.3226	0.3217	0.321	0.3201	0.3199	0.3201	0.3194	0.3186	0.3185	0.3176	0.3176	0.3169	0.317	0.3164	0.3163	0.3164	0.3167	0.3169	0.3172	0.318	0.3176	0.3181	0.3191	0.3201	0.3205	0.3221	0.323	0.3243	0.3259	0.328	0.3307	0.333	0.3361	0.3388	0.342	0.3445	0.348
17	78.1719	0.2943	0.296	0.296	0.2971	0.297	0.2983	0.298	0.2983	0.2978	0.2976	0.2978	0.2978	0.2972	0.2967	0.296	0.2959	0.2961	0.2954	0.2949	0.2949	0.294	0.294	0.2937	0.2938	0.2933	0.2935	0.2935	0.2937	0.2941	0.2943	0.2952	0.2949	0.2954	0.2964	0.2974	0.2977	0.2993	0.3002	0.3015	0.303	0.3049	0.3076	0.3099	0.3127	0.3153	0.3182	0.3205	0.3238
18	79.6912	0.3467	0.3481	0.3485	0.3496	0.3497	0.3512	0.3509	0.3509	0.3503	0.3501	0.35	0.3502	0.3493	0.3481	0.3475	0.3474	0.3474	0.3467	0.3461	0.346	0.345	0.345	0.344	0.3441	0.3438	0.3438	0.3439	0.3444	0.3447	0.345	0.346	0.3457	0.3463	0.3474	0.3486	0.3489	0.3506	0.3518	0.3531	0.3548	0.357	0.3599	0.3626	0.3659	0.369	0.3723	0.3749	0.3788
19	76.1575	0.2998	0.3005	0.3007	0.3014	0.3009	0.3021	0.3016	0.3017	0.3007	0.3006	0.3004	0.3005	0.2997	0.2985	0.2975	0.2974	0.297	0.2962	0.2957	0.2956	0.2944	0.2943	0.2935	0.2933	0.2929	0.2928	0.2928	0.293	0.2933	0.2934	0.2941	0.2937	0.294	0.295	0.2959	0.296	0.2974	0.2983	0.2992	0.3007	0.3025	0.305	0.3071	0.3099	0.3123	0.3152	0.3175	0.3206
20	78.997	0.4029	0.4033	0.4027	0.4035	0.4027	0.4033	0.4027	0.4016	0.4001	0.3994	0.3988	0.3986	0.3973	0.3949	0.3934	0.3927	0.3918	0.3906	0.3893	0.3888	0.3867	0.3863	0.3849	0.3843	0.3835	0.3831	0.3828	0.3829	0.3828	0.3829	0.3834	0.383	0.3831	0.3841	0.3847	0.3846	0.386	0.3868	0.3879	0.3895	0.3916	0.3944	0.397	0.4001	0.4031	0.4068	0.4092	0.4131
21	78.1604	0.2847	0.2848	0.2842	0.2843	0.2836	0.284	0.2832	0.2822	0.2807	0.2799	0.2793	0.2787	0.2776	0.2758	0.2747	0.2741	0.2734	0.2724	0.2711	0.2708	0.2693	0.2688	0.2673	0.2668	0.2659	0.2654	0.2651	0.2648	0.2647	0.2645	0.2649	0.2643	0.2642	0.2648	0.2653	0.2651	0.2659	0.2664	0.2669	0.2679	0.2694	0.2712	0.2729	0.2752	0.2772	0.2796	0.2815	0.284
22	77.754	0.4071	0.4066	0.4058	0.405	0.4043	0.4046	0.4034	0.4017	0.3995	0.3982	0.3972	0.3962	0.3947	0.3922	0.3904	0.3893	0.3881	0.3868	0.385	0.384	0.3821	0.3814	0.3795	0.3791	0.3779	0.3774	0.3767	0.3765	0.3763	0.3762	0.3765	0.3759	0.3758	0.3763	0.3766	0.3762	0.3772	0.3777	0.3784	0.3795	0.3812	0.3836	0.3857	0.3885	0.391	0.3939	0.3961	0.3993
23	77.7282	0.4299	0.429	0.4275	0.4257	0.4249	0.4249	0.4233	0.4216	0.419	0.4173	0.416	0.4142	0.4125	0.4094	0.4071	0.4057	0.4043	0.4027	0.4007	0.3996	0.3969	0.396	0.3937	0.393	0.3917	0.3909	0.3902	0.3899	0.3894	0.389	0.3895	0.3886	0.3883	0.3887	0.3889	0.3884	0.3892	0.3895	0.3898	0.3908	0.3923	0.3945	0.3964	0.3992	0.4015	0.4044	0.4066	0.4097
24	77.5663	0.431	0.4297	0.428	0.427	0.4252	0.4247	0.4226	0.4207	0.4178	0.4164	0.415	0.4131	0.4114	0.4085	0.4061	0.4046	0.4032	0.4015	0.3992	0.3981	0.3958	0.3947	0.3923	0.3915	0.3901	0.3892	0.3884	0.3878	0.3874	0.387	0.3873	0.3863	0.3861	0.3864	0.3865	0.3858	0.3865	0.3865	0.3869	0.3877	0.3889	0.3909	0.3929	0.3953	0.3974	0.4	0.4019	0.4048
25	78.0137	0.4332	0.4318	0.43	0.4292	0.4279	0.4271	0.4254	0.4231	0.4203	0.4188	0.4172	0.4155	0.4137	0.4104	0.4077	0.4063	0.4048	0.4029	0.4003	0.3991	0.3967	0.3955	0.3932	0.3924	0.3907	0.3897	0.3888	0.3884	0.3877	0.3873	0.3875	0.3864	0.386	0.3862	0.3862	0.3856	0.3864	0.3866	0.3869	0.3877	0.3891	0.3913	0.3932	0.3958	0.398	0.4008	0.4028	0.4058
26	77.0123	0.419	0.4173	0.4154	0.4146	0.4129	0.4121	0.4105	0.4079	0.4046	0.4028	0.4011	0.3993	0.3973	0.3938	0.3912	0.3894	0.3879	0.3857	0.3832	0.3818	0.3788	0.3774	0.375	0.3743	0.3725	0.3712	0.3703	0.3697	0.3689	0.3684	0.3683	0.3671	0.3667	0.3669	0.3667	0.3658	0.3664	0.3665	0.3666	0.3672	0.3686	0.3707	0.3726	0.3751	0.3772	0.3796	0.3816	0.3844
27	76.8595	0.405	0.4037	0.4016	0.3998	0.3989	0.3982	0.3967	0.3946	0.3918	0.3901	0.3889	0.3875	0.3859	0.3827	0.3806	0.3794	0.3781	0.3765	0.3745	0.3736	0.3711	0.3703	0.3676	0.3671	0.3655	0.3645	0.3638	0.3632	0.3627	0.3622	0.3623	0.3613	0.3607	0.3609	0.3606	0.36	0.3604	0.3602	0.3603	0.3607	0.3617	0.3635	0.3647	0.3667	0.3681	0.37	0.3716	0.3736
28	79.8674	0.4198	0.4184	0.4167	0.4157	0.4143	0.414	0.4125	0.4104	0.4079	0.4066	0.4058	0.4042	0.4025	0.3994	0.397	0.3955	0.3941	0.3924	0.3901	0.3892	0.3868	0.3859	0.3835	0.3828	0.3812	0.3802	0.3797	0.3793	0.3788	0.3784	0.3787	0.378	0.3778	0.3783	0.3785	0.3779	0.3789	0.3793	0.3796	0.3807	0.3824	0.3847	0.387	0.3897	0.3922	0.3952	0.3973	0.4006
29	78.478	0.3867	0.3856	0.3839	0.384	0.3825	0.382	0.3807	0.3784	0.3758	0.3746	0.3734	0.3715	0.3699	0.3668	0.3641	0.3628	0.3611	0.3592	0.3572	0.3561	0.3537	0.3526	0.3502	0.3497	0.3482	0.3472	0.3465	0.346	0.3455	0.345	0.3451	0.3445	0.3442	0.3447	0.3448	0.3444	0.3452	0.3457	0.3464	0.3476	0.3494	0.3519	0.3544	0.3574	0.3603	0.3638	0.3661	0.3696
30	78.0506	0.3618	0.3617	0.3605	0.3603	0.3598	0.3595	0.3585	0.3568	0.3548	0.3542	0.3535	0.3523	0.351	0.3488	0.3467	0.346	0.3451	0.3438	0.3423	0.3417	0.34	0.3392	0.338	0.3374	0.3365	0.3358	0.3355	0.3354	0.335	0.3348	0.3352	0.3347	0.3347	0.3353	0.3355	0.3353	0.3362	0.3367	0.3373	0.3386	0.3403	0.3426	0.3447	0.3473	0.3498	0.3527	0.3549	0.3579
31	76.8803	0.3586	0.3582	0.3578	0.3587	0.358	0.3582	0.3574	0.3567	0.3548	0.3545	0.3537	0.3533	0.3521	0.3504	0.3486	0.348	0.3472	0.3463	0.345	0.3443	0.3424	0.3418	0.3405	0.34	0.3393	0.3388	0.3385	0.3385	0.3384	0.3385	0.339	0.3385	0.3385	0.3393	0.3397	0.3396	0.3408	0.3416	0.3425	0.3438	0.3456	0.348	0.3503	0.353	0.3557	0.3586	0.3608	0.364
32	77.1799	0.3077	0.3078	0.3076	0.309	0.3083	0.3086	0.3082	0.3075	0.3064	0.3059	0.3054	0.3054	0.3045	0.3027	0.3015	0.3011	0.3007	0.2996	0.2989	0.2985	0.2972	0.2967	0.2956	0.2954	0.2947	0.2943	0.2941	0.2942	0.2943	0.2943	0.2949	0.2945	0.2945	0.2955	0.296	0.2961	0.2973	0.298	0.299	0.3003	0.3019	0.3044	0.3067	0.3093	0.3119	0.3148	0.3171	0.3202
33	75.0538	0.3271	0.328	0.3275	0.3293	0.3286	0.329	0.3287	0.3287	0.3278	0.3274	0.3275	0.3277	0.3268	0.3256	0.3246	0.3246	0.3242	0.3235	0.3229	0.3228	0.3217	0.3216	0.3205	0.3207	0.3203	0.32	0.3201	0.3205	0.3205	0.3208	0.3216	0.3215	0.3217	0.3227	0.3234	0.3235	0.325	0.3258	0.3268	0.3282	0.3301	0.3327	0.3348	0.3376	0.3401	0.3432	0.3454	0.3487
34	75.6441	0.3177	0.3189	0.319	0.3203	0.3201	0.3211	0.3206	0.3208	0.3204	0.3207	0.3209	0.3213	0.3203	0.3199	0.3192	0.3196	0.3192	0.3187	0.3183	0.3185	0.3176	0.3177	0.317	0.3172	0.317	0.3172	0.3173	0.318	0.3182	0.3188	0.3197	0.3198	0.3204	0.3217	0.3227	0.3231	0.3247	0.3261	0.3276	0.3294	0.3315	0.3344	0.337	0.3401	0.3433	0.3467	0.3491	0.3528
35	77.2662	0.286	0.288	0.2884	0.2914	0.2911	0.2925	0.2924	0.2932	0.2934	0.2938	0.2944	0.2954	0.2949	0.2949	0.2945	0.2953	0.2953	0.295	0.295	0.2954	0.2948	0.2953	0.2949	0.2954	0.2955	0.2958	0.2962	0.2969	0.2973	0.2979	0.299	0.2994	0.2998	0.3014	0.3025	0.3031	0.3048	0.3063	0.3078	0.3096	0.3117	0.3144	0.317	0.32	0.3228	0.3261	0.3284	0.3318
36	77.9811	0.3299	0.3316	0.3314	0.334	0.3334	0.3346	0.3343	0.3351	0.3345	0.3349	0.3352	0.3358	0.335	0.3346	0.3339	0.3343	0.334	0.3334	0.3331	0.3333	0.3324	0.3325	0.3318	0.3321	0.3321	0.3323	0.3326	0.3333	0.3336	0.3342	0.3353	0.3354	0.3361	0.3375	0.3387	0.339	0.341	0.3426	0.3441	0.3462	0.3487	0.3518	0.355	0.3584	0.3619	0.3657	0.3683	0.3724
37	76.096	0.2952	0.2962	0.2964	0.2984	0.2985	0.2991	0.2987	0.299	0.2987	0.2984	0.2986	0.2992	0.2983	0.2979	0.2969	0.2973	0.297	0.2965	0.296	0.2961	0.2955	0.2955	0.2948	0.2952	0.295	0.2949	0.2951	0.2956	0.2956	0.2961	0.2968	0.2967	0.2971	0.2981	0.2989	0.2991	0.3006	0.3016	0.3026	0.3041	0.3058	0.3084	0.3105	0.3133	0.3157	0.3185	0.3206	0.3237
38	78.1699	0.2908	0.2913	0.2912	0.293	0.2926	0.2934	0.293	0.2935	0.2923	0.2922	0.2923	0.2926	0.2919	0.2909	0.2897	0.2899	0.2897	0.2889	0.2885	0.2885	0.2876	0.2876	0.2866	0.2868	0.2866	0.2865	0.2867	0.2872	0.2872	0.2875	0.2883	0.288	0.2883	0.2894	0.2899	0.2904	0.2916	0.2926	0.2933	0.2948	0.2964	0.2988	0.3006	0.3032	0.3055	0.3081	0.31	0.3129
39	76.1856	0.3676	0.3673	0.3668	0.3683	0.3675	0.3676	0.3664	0.366	0.365	0.3639	0.3633	0.3631	0.3618	0.3604	0.3586	0.3583	0.3576	0.3564	0.3554	0.3548	0.353	0.3527	0.3514	0.3513	0.3505	0.3501	0.35	0.35	0.3499	0.3499	0.3506	0.3502	0.3503	0.3514	0.3516	0.3517	0.3529	0.3537	0.3543	0.3556	0.3573	0.3599	0.362	0.3648	0.3675	0.3704	0.3726	0.3758
40	75.519	0.3637	0.3629	0.3625	0.3623	0.3616	0.3616	0.3601	0.3597	0.3577	0.3572	0.3563	0.3557	0.3541	0.3524	0.3505	0.3499	0.349	0.3477	0.3463	0.3455	0.3436	0.3431	0.3413	0.3411	0.3401	0.3396	0.3392	0.3393	0.339	0.3388	0.3393	0.3386	0.3386	0.3392	0.3395	0.3392	0.3402	0.3409	0.3415	0.3428	0.3444	0.3468	0.3489	0.3516	0.354	0.3569	0.3591	0.3623
41	76.6205	0.3656	0.3639	0.3632	0.3618	0.361	0.3606	0.3588	0.3576	0.3556	0.3542	0.3533	0.3521	0.3503	0.3479	0.3458	0.3447	0.3437	0.3421	0.3404	0.3393	0.3371	0.3363	0.3344	0.3341	0.3331	0.3324	0.3317	0.3315	0.331	0.3306	0.331	0.3303	0.33	0.3305	0.3305	0.3302	0.331	0.3315	0.3319	0.3329	0.3344	0.3368	0.3387	0.3414	0.3438	0.3469	0.349	0.3519
42	78.274	0.443	0.4404	0.4398	0.4384	0.4372	0.4373	0.4354	0.4337	0.4314	0.4301	0.4286	0.4273	0.425	0.4219	0.4197	0.4184	0.4169	0.4151	0.4128	0.4115	0.4093	0.4083	0.4059	0.4055	0.4041	0.403	0.4022	0.4019	0.4013	0.4007	0.4011	0.3999	0.3997	0.4002	0.4	0.3995	0.4	0.4003	0.4007	0.4015	0.4031	0.4053	0.4072	0.41	0.4121	0.4151	0.4171	0.4202
43	76.0595	0.3965	0.3947	0.3932	0.392	0.3911	0.3906	0.3888	0.3871	0.384	0.3823	0.3811	0.3797	0.3778	0.3748	0.3726	0.3712	0.3699	0.3683	0.3663	0.3651	0.3626	0.3617	0.3591	0.3585	0.357	0.3563	0.3555	0.3552	0.3546	0.3541	0.3542	0.353	0.3527	0.353	0.3524	0.3519	0.3523	0.3522	0.3524	0.3528	0.354	0.356	0.3574	0.3595	0.3611	0.3634	0.3652	0.3677
44	76.8526	0.4196	0.4168	0.4146	0.4134	0.4114	0.41	0.4079	0.4056	0.4026	0.4007	0.3988	0.3968	0.3946	0.3912	0.3886	0.3871	0.3856	0.3834	0.3808	0.3792	0.3765	0.3754	0.3729	0.3722	0.3706	0.3694	0.3683	0.3676	0.3668	0.3661	0.3662	0.3648	0.3643	0.3645	0.3639	0.3632	0.3636	0.3635	0.3637	0.3642	0.3654	0.3674	0.369	0.3712	0.3732	0.3756	0.3774	0.38
45	76.0931	0.3999	0.3976	0.396	0.3947	0.3931	0.3924	0.3903	0.388	0.3855	0.384	0.3823	0.3805	0.3786	0.3754	0.373	0.3715	0.3699	0.3679	0.3656	0.3642	0.3619	0.3607	0.3581	0.3576	0.3561	0.355	0.3542	0.3535	0.3528	0.3521	0.3523	0.3511	0.3506	0.351	0.3508	0.3502	0.3504	0.3509	0.3512	0.3519	0.3533	0.3555	0.3572	0.3597	0.362	0.3648	0.3667	0.3695
46	77.8912	0.4434	0.4404	0.439	0.4386	0.4367	0.4356	0.4333	0.4315	0.4284	0.4267	0.425	0.4236	0.4216	0.4182	0.4157	0.4142	0.4127	0.4107	0.4085	0.4071	0.4048	0.4041	0.4018	0.4012	0.3999	0.399	0.3981	0.3976	0.3968	0.3964	0.3966	0.3954	0.3949	0.3953	0.3951	0.3944	0.3948	0.395	0.3953	0.3958	0.3971	0.3993	0.4009	0.4033	0.4054	0.4079	0.4096	0.4124
47	76.1585	0.3786	0.3766	0.3755	0.3765	0.3748	0.3747	0.373	0.3715	0.3695	0.3683	0.3673	0.366	0.3645	0.3623	0.3604	0.3594	0.3582	0.3568	0.3552	0.354	0.352	0.3515	0.3494	0.3491	0.3483	0.3475	0.347	0.3465	0.3461	0.3458	0.3461	0.3452	0.3451	0.3456	0.3454	0.3451	0.3458	0.3462	0.3467	0.3475	0.3491	0.3513	0.3531	0.3556	0.3578	0.3605	0.3625	0.3652
48	76.3614	0.3652	0.364	0.3631	0.3637	0.3623	0.3624	0.361	0.36	0.3578	0.3568	0.3558	0.3548	0.3533	0.3514	0.3495	0.3487	0.3476	0.3462	0.3448	0.3439	0.3421	0.3413	0.3392	0.339	0.3382	0.3376	0.3371	0.337	0.3365	0.3364	0.3367	0.336	0.3359	0.3367	0.3365	0.3363	0.3372	0.3377	0.3383	0.3391	0.3407	0.343	0.345	0.3476	0.3499	0.3525	0.3545	0.3574
49	77.1418	0.4669	0.4665	0.4657	0.4665	0.4656	0.4659	0.4648	0.464	0.4614	0.4604	0.4594	0.4591	0.4576	0.4554	0.454	0.4531	0.4523	0.4507	0.4494	0.4484	0.4464	0.4458	0.4436	0.4434	0.4426	0.4418	0.4414	0.4413	0.4409	0.4408	0.4414	0.4408	0.4408	0.4417	0.4418	0.4414	0.4426	0.4433	0.444	0.4452	0.4471	0.4497	0.452	0.4547	0.4573	0.4604	0.4625	0.4658
50	76.1123	0.3418	0.3417	0.3416	0.3428	0.3423	0.3425	0.3419	0.3417	0.3398	0.3393	0.339	0.3389	0.3378	0.3364	0.3351	0.3348	0.3344	0.3334	0.3324	0.3317	0.3304	0.3302	0.3284	0.3285	0.3281	0.3277	0.3275	0.3275	0.3276	0.3277	0.3283	0.3278	0.328	0.329	0.3292	0.3292	0.3304	0.3312	0.332	0.3332	0.3349	0.3375	0.3396	0.3424	0.3448	0.3476	0.3497	0.3527
51	77.0867	0.3375	0.3377	0.3373	0.339	0.3384	0.3385	0.3377	0.3378	0.3361	0.3355	0.3353	0.3348	0.3337	0.332	0.3309	0.3305	0.3299	0.3289	0.3276	0.3269	0.3256	0.3252	0.3238	0.3237	0.3232	0.3228	0.3226	0.3228	0.3228	0.3231	0.3236	0.3232	0.3234	0.3246	0.3251	0.3251	0.3266	0.3277	0.3287	0.3302	0.3322	0.3348	0.3375	0.3406	0.3436	0.3468	0.3492	0.3526
52	78.2975	0.3607	0.3617	0.3618	0.3645	0.3641	0.3648	0.3644	0.3647	0.3638	0.3639	0.3639	0.364	0.3631	0.3624	0.3616	0.3616	0.3614	0.3607	0.3601	0.3599	0.359	0.3591	0.358	0.3581	0.358	0.358	0.358	0.3585	0.3588	0.3592	0.3602	0.3602	0.3605	0.3622	0.3628	0.3631	0.3649	0.3663	0.3677	0.3697	0.3719	0.3749	0.3778	0.381	0.3844	0.388	0.3906	0.3943
53	75.4789	0.3175	0.3186	0.3187	0.3209	0.3201	0.3213	0.3206	0.3213	0.321	0.3209	0.3211	0.3216	0.3207	0.32	0.3195	0.3196	0.3196	0.3188	0.3183	0.3183	0.3176	0.3178	0.3166	0.317	0.3166	0.317	0.3169	0.3174	0.3177	0.3182	0.3191	0.3191	0.3195	0.321	0.3217	0.322	0.3237	0.3251	0.3265	0.3283	0.3305	0.3334	0.3362	0.3394	0.3425	0.3459	0.3483	0.3519
54	76.7339	0.3466	0.3475	0.3482	0.3517	0.3512	0.3522	0.3523	0.3532	0.3534	0.3538	0.3544	0.355	0.3545	0.3544	0.354	0.3545	0.3546	0.354	0.3543	0.3546	0.3539	0.3543	0.3536	0.354	0.3541	0.3546	0.3548	0.3557	0.3561	0.3569	0.3581	0.358	0.3588	0.3603	0.3615	0.3619	0.3639	0.3655	0.3671	0.369	0.3714	0.3744	0.3774	0.3806	0.3838	0.3872	0.3897	0.3933
55	78.1821	0.309	0.3107	0.3111	0.3143	0.3141	0.3154	0.3156	0.3167	0.3165	0.3169	0.3173	0.3183	0.3178	0.3177	0.3175	0.3181	0.3181	0.3177	0.3175	0.3178	0.3171	0.3176	0.317	0.3175	0.3177	0.3181	0.3184	0.3193	0.3197	0.3206	0.3216	0.3218	0.3226	0.3242	0.3254	0.3259	0.3281	0.3297	0.3315	0.3335	0.3359	0.3389	0.3419	0.3452	0.3486	0.352	0.3546	0.3584
56	77.5366	0.3202	0.3212	0.3217	0.3243	0.3238	0.3248	0.3243	0.325	0.3243	0.3243	0.3247	0.3255	0.3243	0.324	0.3237	0.324	0.3239	0.3232	0.3229	0.3228	0.3221	0.3224	0.3217	0.3223	0.3222	0.3222	0.3224	0.323	0.3232	0.3239	0.3247	0.3247	0.3252	0.3265	0.3272	0.3276	0.3294	0.3309	0.3323	0.334	0.336	0.3389	0.3415	0.3446	0.3474	0.3507	0.3531	0.3564
57	76.9365	0.3544	0.3552	0.3555	0.3575	0.3569	0.358	0.3574	0.3576	0.3565	0.3564	0.3563	0.3565	0.3551	0.3544	0.3534	0.3535	0.3531	0.3523	0.3515	0.3511	0.3499	0.3501	0.3489	0.3495	0.3489	0.3488	0.3487	0.349	0.3491	0.3496	0.3504	0.3502	0.3505	0.352	0.3523	0.3525	0.3541	0.3552	0.3566	0.3581	0.3601	0.3629	0.3655	0.3685	0.3714	0.3747	0.377	0.3804
58	77.411	0.3349	0.3344	0.3339	0.3349	0.3343	0.3349	0.3339	0.3335	0.3324	0.3318	0.3316	0.3315	0.3302	0.329	0.3277	0.3275	0.327	0.3262	0.3253	0.3249	0.3236	0.3234	0.322	0.3221	0.3215	0.3213	0.3211	0.3211	0.3211	0.3212	0.3219	0.3214	0.3216	0.3224	0.3227	0.3227	0.3239	0.3247	0.3257	0.3268	0.3283	0.3307	0.3327	0.3353	0.3375	0.3402	0.3422	0.345
59	79.465	0.4408	0.4393	0.4385	0.4402	0.4392	0.4391	0.4376	0.4368	0.434	0.4333	0.432	0.4308	0.4291	0.4271	0.425	0.4241	0.4229	0.4214	0.4196	0.4186	0.4164	0.416	0.4139	0.4138	0.4128	0.4122	0.4116	0.4114	0.4108	0.4108	0.4112	0.4104	0.4103	0.411	0.4111	0.4109	0.4123	0.4129	0.4137	0.4148	0.4167	0.4193	0.4217	0.4245	0.4272	0.4303	0.4325	0.4357
60	76.7241	0.386	0.385	0.3841	0.3844	0.3831	0.383	0.3815	0.3807	0.378	0.377	0.376	0.3748	0.3731	0.371	0.3691	0.3681	0.367	0.3653	0.3635	0.3627	0.3604	0.3598	0.3576	0.3574	0.3566	0.3556	0.355	0.3546	0.3541	0.3539	0.3543	0.3534	0.3532	0.3538	0.3533	0.353	0.3539	0.3543	0.3549	0.3555	0.3569	0.3591	0.3608	0.3631	0.3651	0.3677	0.3696	0.3722
61	77.4103	0.4401	0.4384	0.4369	0.4359	0.4347	0.4346	0.4328	0.4309	0.4279	0.4266	0.4255	0.4239	0.4216	0.4194	0.4169	0.4158	0.4146	0.4127	0.4106	0.4094	0.4068	0.4061	0.4035	0.4034	0.4023	0.4012	0.4004	0.4	0.3992	0.3989	0.399	0.3979	0.3975	0.3981	0.3975	0.3971	0.3977	0.3977	0.3983	0.3988	0.4004	0.4024	0.4042	0.4065	0.4085	0.4108	0.4128	0.4156
62	76.7625	0.4101	0.4071	0.4058	0.4045	0.4026	0.4013	0.3993	0.3971	0.394	0.3924	0.3908	0.389	0.3866	0.3836	0.381	0.3795	0.378	0.376	0.3739	0.3725	0.37	0.3687	0.3664	0.3662	0.3647	0.3634	0.3624	0.3617	0.361	0.3602	0.3603	0.3591	0.3585	0.3588	0.3582	0.3575	0.3581	0.3579	0.3582	0.3586	0.3598	0.3618	0.3635	0.3656	0.3675	0.3698	0.3716	0.374
63	76.9756	0.4404	0.4375	0.436	0.435	0.4331	0.4319	0.4296	0.4271	0.4241	0.4229	0.421	0.4193	0.4167	0.4139	0.4112	0.4097	0.4082	0.4063	0.4042	0.4028	0.3999	0.3988	0.3966	0.3961	0.3948	0.3937	0.3929	0.3925	0.3916	0.3911	0.3912	0.3899	0.3895	0.3899	0.3892	0.3885	0.3893	0.3891	0.3892	0.3901	0.3912	0.3932	0.395	0.3971	0.3991	0.4015	0.4033	0.4058
64	76.8285	0.4104	0.409	0.4083	0.4083	0.4075	0.4071	0.4053	0.4039	0.4014	0.4002	0.3989	0.3977	0.3959	0.3935	0.3911	0.3902	0.3889	0.3872	0.3854	0.3844	0.3821	0.3812	0.3793	0.3793	0.3783	0.3775	0.3768	0.3764	0.376	0.3757	0.3759	0.3749	0.3747	0.3754	0.3749	0.3743	0.3753	0.3754	0.3758	0.3767	0.3782	0.3804	0.3822	0.3847	0.3866	0.3894	0.3913	0.3939
65	77.9352	0.384	0.3834	0.3824	0.3833	0.3827	0.3826	0.3813	0.3805	0.3781	0.3772	0.3765	0.3757	0.374	0.372	0.3698	0.3691	0.3682	0.3666	0.365	0.3642	0.3623	0.3616	0.3595	0.3593	0.3587	0.3579	0.3573	0.3574	0.3571	0.357	0.3573	0.3566	0.3568	0.3575	0.3573	0.3571	0.3583	0.3589	0.3596	0.361	0.3626	0.3649	0.367	0.3698	0.3722	0.3751	0.3773	0.3803
66	76.4652	0.3519	0.3514	0.351	0.353	0.3521	0.3526	0.3513	0.3506	0.3491	0.3486	0.3479	0.3474	0.3459	0.3446	0.3428	0.3423	0.3418	0.3406	0.3394	0.3388	0.337	0.3365	0.3354	0.3355	0.3349	0.3344	0.3341	0.3342	0.334	0.334	0.3345	0.334	0.334	0.335	0.3351	0.3351	0.3365	0.3371	0.338	0.3392	0.3409	0.3434	0.3458	0.3486	0.351	0.3542	0.3565	0.3595
67	77.33	0.307	0.3072	0.3074	0.309	0.3085	0.3088	0.3079	0.3082	0.3068	0.3068	0.3065	0.3067	0.3056	0.3047	0.3032	0.3029	0.3025	0.3015	0.3009	0.3004	0.2992	0.2989	0.2978	0.2983	0.2977	0.2974	0.2974	0.2975	0.2976	0.2978	0.2982	0.298	0.2981	0.2992	0.2993	0.2994	0.3008	0.3016	0.3026	0.3038	0.3055	0.308	0.3103	0.313	0.3156	0.3184	0.3207	0.3235
68	76.3762	0.3044	0.3054	0.3054	0.308	0.3076	0.3087	0.308	0.3084	0.3075	0.3075	0.3077	0.308	0.3071	0.307	0.3059	0.3059	0.3057	0.3049	0.3047	0.3045	0.3038	0.3039	0.3032	0.3037	0.3037	0.3037	0.3036	0.304	0.3043	0.3046	0.3054	0.3054	0.3059	0.3072	0.3077	0.308	0.3098	0.311	0.3122	0.3137	0.3157	0.3184	0.3208	0.3236	0.3262	0.3293	0.3317	0.3346
69	75.5127	0.4031	0.4009	0.3999	0.3985	0.3974	0.3964	0.3937	0.3911	0.3883	0.3864	0.3847	0.3829	0.3809	0.3779	0.3754	0.3742	0.3728	0.3708	0.3683	0.3671	0.3644	0.3631	0.3607	0.3604	0.3586	0.3574	0.3564	0.356	0.3552	0.3546	0.3549	0.3536	0.3531	0.3535	0.3527	0.352	0.3525	0.3526	0.3528	0.3534	0.3548	0.3569	0.3584	0.3606	0.3626	0.3652	0.367	0.3696
70	79.5106	0.3689	0.3677	0.3674	0.3675	0.3658	0.3659	0.3637	0.3622	0.3596	0.3584	0.3572	0.3557	0.3542	0.3517	0.3496	0.3484	0.3474	0.3458	0.3438	0.3428	0.3404	0.3395	0.3373	0.3369	0.3357	0.3349	0.3342	0.3339	0.3334	0.3332	0.3334	0.3324	0.3324	0.3329	0.3326	0.3321	0.333	0.3333	0.3341	0.3352	0.3367	0.3391	0.3412	0.3437	0.3461	0.3491	0.3511	0.354
71	78.1913	0.3672	0.3665	0.366	0.3672	0.3661	0.3664	0.3644	0.3634	0.3612	0.3604	0.3595	0.3587	0.3571	0.3553	0.3534	0.3526	0.3517	0.3503	0.3487	0.3478	0.3458	0.3453	0.3432	0.343	0.3421	0.3415	0.341	0.341	0.3405	0.3405	0.341	0.34	0.3401	0.3406	0.3406	0.3402	0.3414	0.3418	0.3426	0.3436	0.3453	0.3478	0.3498	0.3524	0.3549	0.3578	0.3598	0.3628
72	79.1552	0.4078	0.4075	0.4073	0.4088	0.4077	0.4081	0.4062	0.4051	0.4032	0.4025	0.402	0.4013	0.3998	0.3982	0.396	0.3952	0.3945	0.3931	0.3912	0.3906	0.3883	0.3878	0.3858	0.3855	0.3845	0.3841	0.3836	0.3837	0.3834	0.3835	0.3841	0.3834	0.3837	0.3845	0.3847	0.3845	0.386	0.3869	0.3882	0.3896	0.3918	0.3947	0.3976	0.4009	0.4038	0.4074	0.4098	0.4134
73	78.0776	0.3497	0.3503	0.3505	0.3526	0.3515	0.3526	0.3512	0.3506	0.3492	0.3486	0.3485	0.3483	0.3471	0.346	0.3447	0.3444	0.3442	0.343	0.342	0.3417	0.3404	0.3401	0.3386	0.3389	0.3381	0.338	0.3377	0.3379	0.3379	0.3381	0.3388	0.3383	0.3387	0.3397	0.3401	0.34	0.3414	0.3423	0.3435	0.3449	0.3469	0.3495	0.3521	0.3549	0.3575	0.3607	0.3629	0.3661
74	75.5023	0.2926	0.2929	0.2934	0.2952	0.2948	0.2959	0.2952	0.2949	0.2938	0.2939	0.294	0.2941	0.2934	0.2928	0.2917	0.2916	0.2917	0.2909	0.2901	0.2902	0.2894	0.2892	0.2879	0.2881	0.2878	0.2878	0.2877	0.2881	0.2883	0.2887	0.2894	0.289	0.2894	0.2905	0.2909	0.291	0.2923	0.2934	0.2946	0.2959	0.2977	0.3002	0.3025	0.3052	0.3077	0.3105	0.3127	0.3156
75	77.7606	0.2441	0.2453	0.2453	0.248	0.2477	0.2487	0.2478	0.2481	0.2475	0.2475	0.2478	0.2482	0.2477	0.2476	0.2467	0.2468	0.2469	0.2464	0.246	0.246	0.2451	0.2452	0.2444	0.2448	0.2446	0.2447	0.2449	0.2453	0.2456	0.2461	0.2467	0.2466	0.2471	0.2482	0.2487	0.249	0.2504	0.2515	0.2529	0.2544	0.2563	0.2589	0.2612	0.2639	0.2665	0.2696	0.2718	0.2748
76	79.2284	0.3111	0.3126	0.3134	0.3164	0.3164	0.3181	0.3177	0.318	0.3177	0.3179	0.3185	0.3193	0.3189	0.3189	0.3183	0.3186	0.3187	0.3183	0.3178	0.3181	0.3173	0.3176	0.317	0.3173	0.3173	0.3174	0.3176	0.3183	0.3189	0.3196	0.3206	0.3206	0.3214	0.3228	0.3236	0.3242	0.3261	0.3277	0.3293	0.3314	0.3338	0.3369	0.3399	0.3431	0.3465	0.3502	0.3528	0.3566
77	79.3015	0.3279	0.3297	0.3302	0.3344	0.334	0.3357	0.3353	0.3357	0.3354	0.3358	0.3364	0.337	0.3367	0.3369	0.3363	0.3365	0.3367	0.3364	0.3363	0.3367	0.3363	0.3366	0.3359	0.3365	0.3365	0.3367	0.3369	0.3378	0.3384	0.3392	0.3403	0.3403	0.3411	0.3427	0.3435	0.3439	0.3459	0.3475	0.3492	0.3513	0.3539	0.3571	0.3603	0.3637	0.3673	0.371	0.3737	0.3775
78	78.5823	0.3091	0.3103	0.311	0.3142	0.314	0.3151	0.3145	0.315	0.314	0.3142	0.3147	0.3154	0.3147	0.3147	0.3139	0.3142	0.3143	0.3136	0.3131	0.3134	0.3129	0.3131	0.3124	0.313	0.3129	0.3131	0.3133	0.3139	0.3144	0.315	0.3161	0.3159	0.3166	0.3179	0.3187	0.3191	0.321	0.3222	0.3237	0.3254	0.3277	0.3308	0.3334	0.3366	0.3395	0.3428	0.3454	0.3489
79	77.3836	0.3213	0.3219	0.3226	0.3253	0.3248	0.3262	0.3258	0.3261	0.3248	0.3248	0.325	0.3253	0.3247	0.324	0.3232	0.3234	0.3234	0.3226	0.322	0.3219	0.3211	0.3212	0.3201	0.3205	0.3205	0.3205	0.3205	0.3211	0.3216	0.322	0.323	0.3227	0.3235	0.3248	0.3256	0.3259	0.3276	0.3289	0.3305	0.3321	0.3345	0.3376	0.3405	0.3437	0.3469	0.3505	0.3531	0.3566
80	78.4141	0.3165	0.3169	0.3167	0.3186	0.3179	0.3188	0.3178	0.3171	0.3159	0.3157	0.3159	0.3154	0.3144	0.3135	0.3122	0.3121	0.3116	0.3106	0.3097	0.3094	0.3082	0.3079	0.3066	0.3068	0.3065	0.3062	0.3061	0.3062	0.3063	0.3065	0.3073	0.3069	0.3072	0.3083	0.3085	0.3086	0.3099	0.3108	0.312	0.3132	0.3151	0.3176	0.32	0.3227	0.3253	0.3283	0.3305	0.3335
81	78.8572	0.3724	0.3722	0.3721	0.3742	0.3734	0.3738	0.3725	0.3712	0.3693	0.369	0.3687	0.3682	0.3668	0.3653	0.3639	0.3635	0.3627	0.3614	0.36	0.3593	0.3579	0.3573	0.3556	0.3558	0.3551	0.3547	0.3542	0.3544	0.3545	0.3545	0.3552	0.3547	0.3548	0.3558	0.356	0.3559	0.3571	0.3579	0.3591	0.3603	0.3623	0.365	0.3674	0.3703	0.3731	0.3763	0.3786	0.3819
82	78.4574	0.3608	0.36	0.3596	0.3613	0.3604	0.3602	0.359	0.3574	0.3551	0.3545	0.3537	0.3528	0.3513	0.35	0.3483	0.3475	0.3466	0.3454	0.344	0.343	0.3412	0.3406	0.339	0.3389	0.338	0.3373	0.3368	0.3367	0.3364	0.3363	0.3368	0.3358	0.336	0.3366	0.3363	0.3359	0.3368	0.3373	0.3381	0.3389	0.3405	0.3428	0.3448	0.3472	0.3495	0.3521	0.3541	0.3569
83	77.9754	0.3881	0.3872	0.3866	0.3864	0.3856	0.3851	0.3832	0.3811	0.3791	0.3778	0.3766	0.3752	0.3733	0.3714	0.369	0.3679	0.3668	0.3651	0.3633	0.3619	0.3596	0.3587	0.3566	0.3567	0.3556	0.3546	0.3539	0.3535	0.3532	0.3529	0.3531	0.3523	0.3521	0.3528	0.3522	0.3516	0.3525	0.353	0.3536	0.3545	0.3562	0.3586	0.3609	0.3635	0.3661	0.3689	0.371	0.3742
84	76.9083	0.3786	0.3773	0.3767	0.3778	0.3763	0.3765	0.3746	0.3724	0.3702	0.369	0.3682	0.3667	0.3653	0.3634	0.3612	0.3603	0.3594	0.3578	0.356	0.3549	0.3527	0.3519	0.3497	0.3498	0.3487	0.3477	0.3471	0.3467	0.3464	0.3461	0.3463	0.3455	0.3454	0.3461	0.3457	0.3454	0.3462	0.3466	0.3472	0.3482	0.3499	0.3523	0.3544	0.3569	0.3594	0.3621	0.3642	0.3671
85	79.3497	0.3837	0.3829	0.3826	0.3844	0.3829	0.3828	0.3817	0.3799	0.3781	0.3772	0.3767	0.3756	0.3742	0.3726	0.3709	0.37	0.3691	0.3678	0.3661	0.3656	0.3637	0.3633	0.361	0.3613	0.3601	0.3595	0.359	0.3587	0.3586	0.3583	0.3587	0.3578	0.3577	0.3584	0.3583	0.3577	0.3585	0.359	0.3597	0.3605	0.3619	0.3642	0.366	0.3684	0.3705	0.3729	0.3748	0.3774
86	78.8267	0.3642	0.3638	0.3635	0.3648	0.3637	0.3635	0.3621	0.3608	0.359	0.358	0.3575	0.3566	0.3553	0.3536	0.3519	0.3511	0.3505	0.3492	0.3477	0.3472	0.3456	0.3452	0.3436	0.3436	0.3427	0.3421	0.3416	0.3415	0.3413	0.3413	0.3418	0.3409	0.3411	0.3418	0.3419	0.3418	0.3427	0.3434	0.3443	0.3456	0.3473	0.3499	0.3522	0.355	0.3577	0.3607	0.3629	0.366
87	81.0197	0.373	0.3727	0.3726	0.3744	0.3734	0.3739	0.3725	0.3712	0.37	0.3694	0.369	0.3683	0.3669	0.3656	0.364	0.3632	0.3626	0.3614	0.36	0.3597	0.3581	0.3575	0.3556	0.3557	0.3548	0.3544	0.3542	0.3543	0.3543	0.3544	0.355	0.3544	0.3546	0.3556	0.3559	0.3558	0.3572	0.3582	0.3592	0.3607	0.3628	0.3655	0.3682	0.3713	0.3742	0.3775	0.38	0.3836
88	77.941	0.2969	0.2974	0.2979	0.3	0.2995	0.2998	0.299	0.2985	0.2974	0.2974	0.2971	0.297	0.2963	0.2958	0.2945	0.2943	0.2941	0.2933	0.2926	0.2926	0.2916	0.2915	0.2904	0.2904	0.2899	0.2896	0.2895	0.2897	0.2899	0.2901	0.2908	0.2905	0.2909	0.2917	0.2921	0.2922	0.2936	0.2944	0.2955	0.2968	0.2987	0.3011	0.3035	0.3062	0.3086	0.3113	0.3136	0.3165
89	78.6757	0.3291	0.3301	0.3312	0.3344	0.3336	0.3347	0.3341	0.3342	0.3331	0.3332	0.3336	0.3336	0.333	0.3327	0.3317	0.3319	0.3318	0.3312	0.3309	0.3313	0.3302	0.3303	0.3293	0.3298	0.3297	0.3297	0.3299	0.3305	0.3307	0.3314	0.3323	0.3322	0.3327	0.3341	0.3347	0.3351	0.337	0.3382	0.3396	0.3415	0.3437	0.3466	0.3493	0.3524	0.3554	0.3588	0.3612	0.3649
90	77.8365	0.3188	0.3199	0.3209	0.3245	0.324	0.3253	0.3246	0.3251	0.3241	0.3242	0.3246	0.3252	0.3245	0.3244	0.3236	0.3239	0.324	0.3235	0.3234	0.3235	0.3228	0.323	0.3226	0.3228	0.3228	0.3228	0.323	0.3237	0.324	0.3246	0.3256	0.3254	0.3261	0.3275	0.3285	0.3288	0.3309	0.3321	0.3337	0.3354	0.3376	0.3407	0.3435	0.3465	0.3496	0.3529	0.3555	0.3591
91	76.7334	0.293	0.2944	0.2955	0.2989	0.2986	0.2999	0.2996	0.3003	0.3	0.3005	0.3009	0.3015	0.301	0.3011	0.3005	0.301	0.301	0.3007	0.301	0.3012	0.3007	0.301	0.3008	0.301	0.3012	0.3013	0.3016	0.3024	0.3029	0.3036	0.3046	0.3046	0.3054	0.3069	0.3078	0.3083	0.3104	0.3118	0.3134	0.3153	0.3174	0.3205	0.3234	0.3266	0.3297	0.3332	0.3357	0.3392
92	79.1656	0.2969	0.2988	0.3002	0.3035	0.3035	0.3052	0.3051	0.3059	0.3059	0.3065	0.3073	0.3084	0.3081	0.3085	0.3087	0.3095	0.3099	0.3097	0.3099	0.3104	0.31	0.3107	0.3106	0.3111	0.3117	0.3122	0.3126	0.3137	0.3143	0.3153	0.3164	0.3167	0.3176	0.3193	0.3204	0.3209	0.3232	0.325	0.3269	0.3289	0.3313	0.3346	0.3376	0.3409	0.3443	0.3478	0.3505	0.3541
93	78.2115	0.2576	0.2597	0.2614	0.2658	0.266	0.2676	0.2679	0.2688	0.2691	0.2699	0.2711	0.2721	0.2721	0.2725	0.2723	0.2732	0.2736	0.2737	0.274	0.2745	0.2745	0.275	0.2753	0.2758	0.2761	0.2767	0.2773	0.2784	0.2791	0.2801	0.2812	0.2816	0.2825	0.2843	0.2854	0.2863	0.2886	0.2901	0.2921	0.2941	0.2966	0.2999	0.3029	0.3061	0.3094	0.3129	0.3155	0.3191
94	77.1068	0.2616	0.264	0.2659	0.2701	0.2701	0.272	0.2725	0.2735	0.2744	0.2755	0.2766	0.2781	0.2781	0.2791	0.2793	0.2806	0.2811	0.2813	0.2818	0.2824	0.2825	0.2834	0.2838	0.2847	0.2853	0.286	0.2866	0.2878	0.2887	0.2899	0.2911	0.2916	0.2926	0.2945	0.2958	0.2966	0.2991	0.3008	0.3027	0.3048	0.3073	0.3105	0.3134	0.3166	0.3198	0.3232	0.3258	0.3295
95	78.8368	0.282	0.2843	0.2856	0.2898	0.2897	0.2912	0.2913	0.2922	0.2926	0.2934	0.2943	0.2951	0.295	0.2955	0.2951	0.296	0.2962	0.2961	0.2962	0.2966	0.2964	0.2971	0.2969	0.2974	0.2978	0.2984	0.2988	0.2999	0.3005	0.3014	0.3025	0.303	0.3039	0.3055	0.3068	0.3075	0.3097	0.3115	0.3136	0.3157	0.3183	0.3216	0.3248	0.3283	0.3318	0.3356	0.3385	0.3425
96	79.5445	0.2791	0.2806	0.2817	0.2856	0.2852	0.2866	0.2864	0.2869	0.2868	0.2874	0.288	0.2887	0.2884	0.2886	0.288	0.2887	0.2887	0.2886	0.2884	0.2888	0.2885	0.2888	0.2884	0.2889	0.2892	0.2893	0.2897	0.2906	0.291	0.2919	0.2929	0.2931	0.2939	0.2954	0.2964	0.2968	0.2989	0.3004	0.3022	0.304	0.3063	0.3095	0.3123	0.3154	0.3187	0.3219	0.3245	0.3281
97	77.5309	0.2894	0.2912	0.2922	0.2963	0.2954	0.2966	0.2964	0.2967	0.2967	0.2971	0.2976	0.2983	0.2979	0.298	0.2972	0.2977	0.2979	0.2975	0.2972	0.2973	0.2969	0.2969	0.2965	0.2968	0.297	0.2973	0.2975	0.2983	0.2986	0.2993	0.3003	0.3005	0.301	0.3024	0.3032	0.3035	0.3054	0.3067	0.3084	0.3101	0.3124	0.3154	0.3181	0.3213	0.3245	0.3279	0.3304	0.334
98	78.3495	0.3277	0.3289	0.3298	0.3331	0.3326	0.3335	0.3332	0.3334	0.333	0.3334	0.3338	0.3343	0.3336	0.3336	0.3327	0.333	0.3331	0.3326	0.332	0.3319	0.331	0.3313	0.3309	0.3312	0.3311	0.3312	0.3313	0.3319	0.3322	0.333	0.334	0.3337	0.3342	0.3357	0.3363	0.3365	0.3384	0.3395	0.3412	0.3429	0.3451	0.3481	0.3508	0.354	0.357	0.3602	0.3628	0.3663
99	77.0095	0.3496	0.35	0.3505	0.3529	0.3521	0.353	0.352	0.3519	0.3509	0.3508	0.351	0.3507	0.3497	0.3494	0.3483	0.3481	0.3479	0.3472	0.3462	0.3458	0.3447	0.3445	0.3437	0.3435	0.343	0.3429	0.3427	0.3432	0.3432	0.3437	0.3444	0.3443	0.3444	0.3457	0.3461	0.346	0.3475	0.3485	0.3499	0.3515	0.3536	0.3564	0.359	0.362	0.365	0.368	0.3703	0.3737
100	78.3822	0.3694	0.3699	0.3698	0.3727	0.3717	0.3724	0.3713	0.371	0.3698	0.3691	0.369	0.369	0.3678	0.3671	0.3656	0.3652	0.3649	0.3641	0.3626	0.3623	0.3609	0.3608	0.3593	0.3593	0.3587	0.3584	0.3582	0.3588	0.3587	0.3591	0.3599	0.3597	0.36	0.3611	0.3614	0.3613	0.3629	0.3639	0.3654	0.3669	0.369	0.3719	0.3744	0.3774	0.3805	0.3837	0.386	0.3897
101	80.3022	0.3849	0.3843	0.3841	0.3849	0.3841	0.3847	0.3832	0.3826	0.3815	0.3807	0.3801	0.3797	0.378	0.377	0.375	0.3748	0.374	0.3729	0.3713	0.3708	0.3686	0.3682	0.3665	0.3663	0.3655	0.3651	0.3647	0.3649	0.3648	0.365	0.3655	0.3651	0.3652	0.3661	0.3662	0.3659	0.3673	0.368	0.3691	0.3704	0.3723	0.375	0.3774	0.3803	0.3832	0.3863	0.3886	0.3921
102	77.2108	0.389	0.3883	0.3886	0.3896	0.3888	0.3889	0.3872	0.3866	0.3851	0.3842	0.3838	0.3832	0.3816	0.3803	0.3784	0.3777	0.377	0.3757	0.3742	0.3734	0.3714	0.3709	0.3692	0.3689	0.3682	0.3676	0.3672	0.3673	0.3671	0.3672	0.3676	0.367	0.367	0.3677	0.3677	0.3671	0.3682	0.3688	0.3697	0.3708	0.3724	0.375	0.377	0.3795	0.382	0.3846	0.3867	0.3898
103	79.7421	0.3758	0.3756	0.3752	0.376	0.3752	0.3751	0.3738	0.3728	0.371	0.3703	0.3695	0.3689	0.3672	0.3659	0.3641	0.3634	0.3624	0.3611	0.3596	0.359	0.3572	0.3563	0.3545	0.3542	0.3534	0.3529	0.3525	0.3528	0.3526	0.3525	0.3529	0.3522	0.3523	0.3532	0.3532	0.3532	0.3542	0.355	0.3563	0.3577	0.3595	0.3623	0.3647	0.3677	0.3706	0.3738	0.3762	0.3797
104	77.9359	0.3319	0.3321	0.3316	0.3325	0.3315	0.3318	0.3306	0.3296	0.3287	0.3279	0.3274	0.327	0.3258	0.3245	0.3231	0.3226	0.322	0.321	0.3194	0.3188	0.3171	0.3165	0.3153	0.3152	0.3145	0.314	0.3138	0.314	0.3137	0.3139	0.3142	0.3137	0.3138	0.3146	0.3146	0.3145	0.3157	0.3165	0.3176	0.3189	0.3207	0.3234	0.3256	0.3283	0.3312	0.3341	0.3363	0.3397
105	76.9448	0.377	0.3767	0.3766	0.3778	0.3772	0.3777	0.3765	0.3757	0.3746	0.374	0.3735	0.3732	0.3718	0.371	0.3696	0.3691	0.3685	0.3674	0.3663	0.3656	0.3638	0.3636	0.3619	0.3619	0.3613	0.3609	0.3606	0.3609	0.3608	0.3611	0.3616	0.3613	0.3615	0.3624	0.3627	0.3625	0.3639	0.3649	0.3662	0.3676	0.3696	0.3725	0.375	0.378	0.381	0.3843	0.3866	0.3902
106	78.8784	0.3579	0.359	0.3595	0.362	0.3612	0.3618	0.3609	0.361	0.3601	0.3597	0.3599	0.3602	0.3591	0.3586	0.3577	0.3575	0.3573	0.3566	0.3555	0.3554	0.354	0.354	0.3526	0.3529	0.3525	0.3523	0.3524	0.353	0.3531	0.3535	0.3542	0.3539	0.3543	0.3554	0.356	0.3561	0.3577	0.3588	0.36	0.3617	0.3637	0.3666	0.369	0.372	0.3748	0.378	0.3803	0.3837
107	77.2567	0.3122	0.3131	0.313	0.3148	0.3143	0.3144	0.3137	0.3135	0.3127	0.3124	0.3124	0.3126	0.3115	0.3109	0.3099	0.3097	0.3093	0.3086	0.3074	0.3071	0.3059	0.3056	0.3047	0.3049	0.3045	0.3042	0.304	0.3046	0.3045	0.3048	0.3054	0.3052	0.3055	0.3066	0.3068	0.3068	0.3083	0.3094	0.3107	0.3123	0.3142	0.317	0.3194	0.3222	0.3252	0.3283	0.3308	0.3342
108	77.7857	0.3311	0.3319	0.3321	0.3341	0.3336	0.3347	0.3343	0.3341	0.3335	0.3333	0.3335	0.3339	0.3329	0.3325	0.3316	0.3315	0.3314	0.3306	0.3296	0.3294	0.3281	0.3281	0.327	0.3272	0.3268	0.3266	0.3268	0.3275	0.3277	0.3282	0.3291	0.3289	0.3294	0.3305	0.331	0.3311	0.3329	0.3342	0.3356	0.3373	0.3394	0.3424	0.3452	0.3482	0.3514	0.3546	0.357	0.3606
109	76.7248	0.3328	0.3338	0.3343	0.3369	0.3361	0.3377	0.3372	0.3373	0.3369	0.3367	0.3372	0.3376	0.337	0.3371	0.3364	0.3367	0.3366	0.3357	0.3352	0.3352	0.3341	0.3342	0.3335	0.3338	0.3337	0.3337	0.3338	0.3343	0.3345	0.3349	0.3358	0.3357	0.3362	0.3374	0.338	0.338	0.3398	0.3411	0.3426	0.3444	0.3466	0.3496	0.3522	0.3552	0.3582	0.3613	0.3637	0.367
110	78.1004	0.3442	0.3458	0.3462	0.3497	0.3495	0.3512	0.3509	0.3517	0.3516	0.3518	0.3525	0.3534	0.3528	0.3533	0.3527	0.3533	0.3536	0.3532	0.3529	0.3531	0.3523	0.3529	0.3523	0.353	0.3529	0.3534	0.3536	0.3547	0.3551	0.356	0.3571	0.3572	0.3582	0.3598	0.3609	0.3612	0.3633	0.3649	0.3667	0.3688	0.3711	0.3744	0.3774	0.3808	0.3841	0.3877	0.3902	0.3939
111	77.9734	0.3146	0.3166	0.3173	0.321	0.3207	0.3221	0.3221	0.3229	0.3233	0.3234	0.3242	0.325	0.3247	0.3251	0.3251	0.3255	0.3256	0.3254	0.3252	0.3256	0.3253	0.3256	0.3251	0.3255	0.3259	0.3264	0.3267	0.3276	0.3281	0.3292	0.3301	0.3303	0.3311	0.3328	0.3336	0.3343	0.3363	0.338	0.3398	0.3418	0.3442	0.3473	0.3501	0.3534	0.3568	0.3602	0.3628	0.3665
112	77.9905	0.3416	0.3441	0.3452	0.3493	0.3492	0.3514	0.3516	0.353	0.3534	0.3541	0.3552	0.3565	0.3563	0.3571	0.3571	0.3582	0.3587	0.3587	0.3589	0.3593	0.359	0.3599	0.3599	0.3608	0.3614	0.3622	0.3627	0.364	0.3647	0.3661	0.3673	0.3677	0.3689	0.3708	0.3723	0.3728	0.3756	0.3775	0.3798	0.382	0.3848	0.3882	0.3915	0.3952	0.399	0.4029	0.4058	0.4099
113	78.8322	0.3275	0.3301	0.3316	0.3366	0.3363	0.3387	0.3389	0.3406	0.3409	0.3416	0.343	0.3445	0.3443	0.3453	0.3455	0.3467	0.3472	0.3473	0.3476	0.3482	0.348	0.3489	0.3492	0.3502	0.3506	0.3515	0.3521	0.3536	0.3544	0.3557	0.357	0.3576	0.3588	0.3608	0.3624	0.3633	0.366	0.3683	0.3704	0.3731	0.3759	0.3797	0.3831	0.387	0.391	0.3951	0.3981	0.4024
114	77.2211	0.2696	0.2719	0.2733	0.2778	0.2777	0.2794	0.2796	0.2811	0.2817	0.2823	0.2833	0.2847	0.2847	0.2857	0.2858	0.2868	0.2872	0.2873	0.2879	0.2883	0.2882	0.2891	0.2893	0.2901	0.2906	0.2914	0.292	0.2933	0.2941	0.2953	0.2965	0.2969	0.298	0.2998	0.3011	0.302	0.3045	0.3063	0.3085	0.3108	0.3133	0.3166	0.3198	0.3233	0.3269	0.3306	0.3333	0.3372
115	77.0938	0.2705	0.2727	0.2742	0.2777	0.2778	0.2798	0.2803	0.2816	0.2826	0.2831	0.2842	0.2859	0.2858	0.2868	0.287	0.288	0.2886	0.2887	0.2892	0.2896	0.2893	0.2902	0.2903	0.2913	0.2918	0.2924	0.2931	0.2943	0.2949	0.2961	0.2974	0.2979	0.2989	0.3006	0.3018	0.3026	0.3049	0.3066	0.3085	0.3105	0.3129	0.316	0.3189	0.322	0.3253	0.3287	0.3312	0.3347
116	77.3622	0.2633	0.2651	0.2662	0.2697	0.2695	0.2708	0.2711	0.272	0.272	0.2725	0.2732	0.2743	0.274	0.2742	0.2741	0.2746	0.2749	0.2748	0.2749	0.2752	0.2748	0.2753	0.275	0.2754	0.2758	0.2761	0.2766	0.2774	0.2781	0.2791	0.2801	0.2803	0.2813	0.2826	0.2838	0.2844	0.2865	0.2881	0.29	0.2921	0.2944	0.2976	0.3005	0.3038	0.3073	0.3108	0.3135	0.3173
117	78.1507	0.3214	0.3227	0.3239	0.3274	0.327	0.3286	0.3285	0.329	0.3289	0.3291	0.3302	0.3311	0.3308	0.3307	0.3305	0.3312	0.3312	0.3311	0.3308	0.331	0.3303	0.3308	0.3308	0.3311	0.3312	0.3316	0.3319	0.3329	0.3334	0.3343	0.3353	0.3356	0.3364	0.3378	0.3388	0.3393	0.3414	0.3429	0.3445	0.3463	0.3487	0.3519	0.3548	0.358	0.3613	0.3647	0.3672	0.3709
118	77.0771	0.3378	0.3384	0.3393	0.3416	0.3411	0.3427	0.3423	0.3426	0.3422	0.3423	0.3427	0.3435	0.3428	0.3424	0.3419	0.3424	0.3423	0.342	0.3416	0.3416	0.3407	0.341	0.3403	0.3407	0.3404	0.3406	0.3407	0.3415	0.3419	0.3426	0.3435	0.3434	0.3441	0.3453	0.3459	0.346	0.3479	0.3491	0.3504	0.3521	0.3542	0.357	0.3593	0.3623	0.3651	0.3682	0.3705	0.3737
119	79.1359	0.3668	0.3672	0.3673	0.3693	0.368	0.3687	0.3675	0.3675	0.3667	0.3665	0.3664	0.3663	0.3652	0.3642	0.363	0.3629	0.3625	0.3616	0.3603	0.36	0.3586	0.3587	0.3573	0.3574	0.357	0.3567	0.3565	0.3568	0.3569	0.3571	0.3577	0.3573	0.3578	0.3586	0.3588	0.3586	0.3601	0.361	0.3621	0.3632	0.3651	0.3676	0.3696	0.3724	0.375	0.3777	0.3797	0.3827
120	77.207	0.3986	0.3981	0.3982	0.4	0.3989	0.3993	0.398	0.3975	0.3958	0.395	0.3946	0.394	0.3927	0.3911	0.3897	0.3895	0.3889	0.3878	0.3865	0.3858	0.3842	0.3842	0.3823	0.3822	0.3814	0.3809	0.3806	0.3808	0.3806	0.3809	0.3815	0.381	0.3814	0.3819	0.3823	0.3821	0.3834	0.3842	0.3852	0.3863	0.3878	0.3904	0.3926	0.3953	0.3978	0.4008	0.4029	0.406
121	77.8164	0.3515	0.3507	0.3502	0.3513	0.3503	0.35	0.3488	0.3474	0.3458	0.3447	0.3441	0.3434	0.3421	0.3401	0.3386	0.3378	0.3369	0.3357	0.3343	0.3333	0.3315	0.3311	0.3295	0.3292	0.3284	0.3276	0.3272	0.3272	0.3268	0.3267	0.3272	0.3263	0.3265	0.327	0.3268	0.3266	0.3275	0.328	0.3286	0.3296	0.331	0.3335	0.3354	0.3379	0.3402	0.3428	0.3447	0.3476
122	77.0915	0.375	0.3745	0.3744	0.3755	0.3746	0.3746	0.3733	0.3721	0.3701	0.3694	0.3687	0.3687	0.3669	0.3652	0.3636	0.3629	0.3619	0.3607	0.3592	0.3584	0.3565	0.356	0.3545	0.3543	0.3534	0.3527	0.3522	0.3525	0.3521	0.352	0.3525	0.3518	0.352	0.3525	0.3526	0.3522	0.3533	0.354	0.3547	0.3558	0.3573	0.3598	0.362	0.3645	0.367	0.3699	0.3718	0.3749
123	78.1163	0.4565	0.4558	0.4556	0.4569	0.4557	0.4557	0.454	0.4529	0.4508	0.4497	0.4485	0.4481	0.4462	0.4447	0.4429	0.4423	0.441	0.4396	0.4377	0.4366	0.4344	0.434	0.4323	0.432	0.4313	0.4305	0.4298	0.4301	0.4296	0.4297	0.4304	0.4295	0.4297	0.4304	0.4304	0.43	0.4312	0.4321	0.4329	0.434	0.4358	0.4385	0.4408	0.4438	0.4466	0.4497	0.4517	0.4552
124	75.8543	0.3233	0.3231	0.3229	0.3254	0.324	0.3247	0.3236	0.3229	0.3216	0.3206	0.3204	0.3203	0.3192	0.3179	0.3167	0.3164	0.3158	0.3148	0.3136	0.313	0.3114	0.3112	0.3099	0.3099	0.3092	0.3086	0.3085	0.3088	0.3087	0.3087	0.3093	0.3087	0.309	0.3097	0.3098	0.3097	0.311	0.3118	0.3127	0.3138	0.3154	0.318	0.3201	0.3226	0.3253	0.3281	0.3302	0.3333
125	79.4435	0.3505	0.3505	0.3506	0.3536	0.352	0.3527	0.3518	0.3514	0.35	0.3493	0.3492	0.3492	0.348	0.3468	0.3456	0.3452	0.3447	0.3437	0.3427	0.3421	0.3408	0.3408	0.34	0.34	0.3394	0.3392	0.3389	0.3394	0.3395	0.3395	0.3402	0.3399	0.3404	0.3415	0.3418	0.3419	0.3434	0.3445	0.3458	0.3474	0.3495	0.3525	0.3553	0.3583	0.3614	0.3648	0.3672	0.3707
126	77.7079	0.3183	0.319	0.3198	0.3225	0.322	0.3235	0.323	0.3233	0.3223	0.3223	0.3226	0.3229	0.3222	0.3216	0.3208	0.3211	0.3207	0.3201	0.3194	0.3192	0.3181	0.3182	0.3173	0.3175	0.3172	0.3171	0.3172	0.3177	0.318	0.3184	0.3192	0.3191	0.3197	0.321	0.3216	0.3221	0.3238	0.3252	0.3266	0.3284	0.3306	0.3337	0.3364	0.3395	0.3428	0.3462	0.3488	0.3525
127	76.0473	0.2936	0.2951	0.2956	0.2992	0.2987	0.3002	0.2998	0.3003	0.3	0.3004	0.3009	0.3014	0.3011	0.301	0.3004	0.3009	0.3009	0.3007	0.3004	0.3004	0.2995	0.2998	0.2993	0.2998	0.3	0.3001	0.3002	0.301	0.3013	0.3019	0.3027	0.3027	0.3035	0.3046	0.3055	0.3058	0.3075	0.309	0.3103	0.312	0.314	0.3169	0.3194	0.3223	0.3253	0.3284	0.3308	0.334
128	81.0382	0.3177	0.3192	0.3206	0.3254	0.325	0.3268	0.3268	0.3279	0.3273	0.3279	0.3291	0.3301	0.3296	0.3299	0.3293	0.3299	0.33	0.3297	0.3299	0.3301	0.3295	0.3299	0.3299	0.3305	0.3308	0.3312	0.3314	0.3325	0.3332	0.3339	0.3351	0.3354	0.3365	0.338	0.3393	0.3399	0.3423	0.3441	0.3459	0.3481	0.3506	0.3541	0.3572	0.3606	0.3643	0.3681	0.3709	0.3751
129	77.639	0.2624	0.2641	0.2654	0.2693	0.2692	0.2708	0.2709	0.2721	0.2718	0.2724	0.2733	0.2743	0.2738	0.2745	0.2742	0.275	0.2748	0.2748	0.2747	0.275	0.2745	0.275	0.2753	0.2757	0.276	0.2764	0.2767	0.2775	0.2782	0.2789	0.2799	0.2802	0.2812	0.2828	0.2837	0.2843	0.2865	0.2881	0.2896	0.2916	0.2939	0.297	0.2997	0.3029	0.3062	0.3095	0.312	0.3156
130	79.139	0.2833	0.2859	0.2875	0.292	0.2922	0.2945	0.2949	0.2965	0.2965	0.2976	0.2993	0.3006	0.3005	0.3014	0.3017	0.303	0.3033	0.3036	0.3042	0.3047	0.3047	0.3056	0.3055	0.3064	0.307	0.3078	0.3083	0.3097	0.3105	0.3117	0.3129	0.3134	0.3146	0.3165	0.318	0.319	0.3216	0.3237	0.3258	0.3282	0.3308	0.3343	0.3375	0.3411	0.3449	0.3487	0.3516	0.3557
131	78.8858	0.3259	0.3272	0.3283	0.3319	0.3314	0.3331	0.333	0.3332	0.3327	0.3327	0.3334	0.3339	0.3332	0.3333	0.3325	0.3329	0.3329	0.3326	0.332	0.3318	0.3311	0.3314	0.3308	0.331	0.3311	0.3311	0.3313	0.3321	0.3325	0.3331	0.3338	0.3339	0.3346	0.336	0.337	0.3375	0.3396	0.341	0.3426	0.3445	0.347	0.3503	0.3531	0.3565	0.3601	0.3639	0.3666	0.3705
132	76.6401	0.2889	0.2896	0.2904	0.293	0.2925	0.2938	0.2934	0.2932	0.2923	0.2927	0.2932	0.2933	0.2926	0.2922	0.2913	0.2915	0.2917	0.2913	0.2904	0.2904	0.2896	0.2895	0.2892	0.2893	0.2892	0.289	0.2891	0.2895	0.2898	0.2901	0.2908	0.2906	0.2911	0.292	0.2928	0.293	0.2947	0.2956	0.2969	0.2984	0.3003	0.3031	0.3054	0.3084	0.3112	0.3143	0.3166	0.3199
133	78.7811	0.3361	0.3368	0.337	0.3399	0.3392	0.3402	0.3395	0.3393	0.3379	0.3379	0.3381	0.3384	0.3375	0.3365	0.3357	0.3356	0.3355	0.335	0.3341	0.3337	0.3323	0.3321	0.3315	0.3317	0.3314	0.3312	0.3311	0.3317	0.3317	0.3321	0.3328	0.3324	0.3329	0.3339	0.3344	0.3346	0.3362	0.3371	0.3384	0.3399	0.3419	0.3447	0.3471	0.35	0.353	0.3563	0.3586	0.362
134	79.0313	0.3826	0.383	0.3832	0.3861	0.3856	0.3862	0.3851	0.3849	0.383	0.3825	0.3827	0.3824	0.3812	0.3796	0.3782	0.3779	0.3776	0.3769	0.3755	0.375	0.3733	0.373	0.3717	0.372	0.3712	0.3709	0.3706	0.3708	0.3708	0.371	0.3715	0.3712	0.3715	0.3725	0.3731	0.3731	0.3748	0.3758	0.377	0.3786	0.3807	0.3837	0.3864	0.3894	0.3926	0.396	0.3985	0.4022
135	76.6469	0.3539	0.3534	0.3534	0.3548	0.3538	0.3546	0.3534	0.3527	0.3505	0.3499	0.3494	0.349	0.3476	0.3461	0.3446	0.3441	0.3436	0.3429	0.3412	0.3407	0.3389	0.3385	0.337	0.3372	0.3365	0.3359	0.3354	0.3355	0.3354	0.3352	0.3358	0.3351	0.3354	0.336	0.3361	0.3359	0.337	0.3376	0.3383	0.3394	0.3407	0.3433	0.3453	0.3478	0.3502	0.3531	0.355	0.3579
136	78.2593	0.3712	0.3708	0.3705	0.3726	0.3712	0.3716	0.3703	0.3696	0.3669	0.366	0.3659	0.3649	0.3636	0.3617	0.3604	0.3596	0.359	0.358	0.3562	0.3554	0.3534	0.3528	0.3517	0.3518	0.3509	0.3502	0.3498	0.3498	0.3497	0.3496	0.3501	0.3494	0.3495	0.3502	0.3504	0.3503	0.3514	0.3521	0.3528	0.3539	0.3556	0.3583	0.3604	0.363	0.3658	0.3688	0.371	0.3741
137	77.951	0.3347	0.3347	0.334	0.3362	0.3353	0.3357	0.3343	0.3338	0.3316	0.3309	0.3306	0.3301	0.3288	0.3271	0.3254	0.325	0.3243	0.3235	0.3219	0.3213	0.3195	0.319	0.3179	0.3177	0.3169	0.3164	0.3163	0.3164	0.3161	0.3162	0.3166	0.3159	0.3162	0.3169	0.3171	0.317	0.3182	0.3188	0.3196	0.3209	0.3226	0.3253	0.3274	0.3301	0.3328	0.3358	0.338	0.3413
138	80.6442	0.41	0.4107	0.4108	0.413	0.4119	0.4124	0.411	0.4106	0.4079	0.4077	0.4075	0.4067	0.4056	0.4037	0.402	0.4014	0.4009	0.3998	0.398	0.3973	0.3951	0.3946	0.3934	0.3934	0.3926	0.3923	0.3918	0.3923	0.3919	0.3922	0.3926	0.3919	0.3922	0.3931	0.3935	0.3935	0.395	0.3959	0.397	0.3984	0.4004	0.4036	0.406	0.4091	0.4122	0.4157	0.418	0.4217
139	79.124	0.3469	0.3467	0.3466	0.3482	0.3476	0.3485	0.3473	0.3469	0.3452	0.3449	0.3447	0.3441	0.3431	0.3416	0.3405	0.3401	0.3397	0.3388	0.3376	0.3372	0.3353	0.3352	0.3341	0.334	0.3335	0.3332	0.3329	0.3333	0.3332	0.3335	0.3342	0.3337	0.334	0.3348	0.3352	0.3354	0.3365	0.3373	0.3384	0.3398	0.3414	0.3442	0.3465	0.3493	0.3519	0.3549	0.3571	0.3604
140	79.7683	0.3433	0.3438	0.3442	0.3465	0.3457	0.3465	0.3458	0.3456	0.3447	0.3444	0.3447	0.3446	0.3437	0.3427	0.3416	0.3416	0.3411	0.3404	0.3393	0.3391	0.3376	0.3375	0.3367	0.3367	0.3363	0.3362	0.3362	0.3367	0.3368	0.3372	0.3379	0.3375	0.338	0.339	0.3397	0.34	0.3415	0.3426	0.3439	0.3453	0.3472	0.3501	0.3526	0.3554	0.3585	0.3617	0.3641	0.3675
141	78.0177	0.3278	0.3284	0.329	0.3315	0.3306	0.3315	0.3306	0.3303	0.3293	0.3291	0.3294	0.3295	0.3287	0.3281	0.3269	0.3267	0.3266	0.3259	0.325	0.3246	0.3235	0.3234	0.3225	0.3227	0.3224	0.3224	0.3222	0.3227	0.3228	0.3233	0.324	0.3238	0.3241	0.3251	0.3257	0.326	0.3275	0.3285	0.3298	0.3313	0.3331	0.3358	0.3384	0.3411	0.3439	0.3469	0.3491	0.3524
142	80.0359	0.3683	0.3694	0.3708	0.3737	0.3732	0.3747	0.374	0.3745	0.3734	0.3735	0.3739	0.3742	0.3737	0.3726	0.3722	0.3721	0.3717	0.3712	0.3704	0.3703	0.3693	0.3691	0.3684	0.3688	0.3684	0.3687	0.3684	0.3691	0.3693	0.3701	0.3711	0.3709	0.3716	0.373	0.374	0.3745	0.3765	0.3779	0.3796	0.3817	0.3839	0.3874	0.3908	0.3942	0.3979	0.4018	0.4045	0.4087
143	78.8822	0.3022	0.3037	0.3045	0.3072	0.3067	0.308	0.3076	0.3081	0.3077	0.3079	0.3082	0.3086	0.308	0.3075	0.3069	0.3072	0.307	0.3067	0.306	0.3059	0.3055	0.3054	0.305	0.3053	0.3051	0.3053	0.3053	0.3059	0.3062	0.3068	0.3077	0.3075	0.3082	0.3094	0.3104	0.3107	0.3124	0.3137	0.3151	0.317	0.3192	0.3222	0.3249	0.328	0.3313	0.3347	0.3371	0.3407
144	78.0716	0.3002	0.3021	0.3038	0.3078	0.3075	0.3095	0.3098	0.3111	0.3106	0.3112	0.3122	0.3132	0.3129	0.3132	0.3131	0.314	0.3143	0.3144	0.3145	0.3148	0.3146	0.3152	0.3153	0.3159	0.3162	0.3168	0.3171	0.3182	0.3189	0.32	0.3211	0.3214	0.3223	0.3239	0.3252	0.3261	0.3282	0.3298	0.3316	0.3336	0.336	0.3394	0.3425	0.3457	0.3491	0.3528	0.3554	0.3594
145	77.365	0.2975	0.3	0.3017	0.3058	0.3054	0.3076	0.3079	0.3097	0.3096	0.3102	0.3114	0.3125	0.3127	0.3131	0.3132	0.3143	0.3149	0.3151	0.3154	0.3158	0.3158	0.3166	0.3169	0.3176	0.3179	0.3189	0.3192	0.3204	0.3212	0.3224	0.3235	0.3239	0.3249	0.3267	0.3281	0.3289	0.3312	0.3331	0.3349	0.3372	0.3395	0.3429	0.3461	0.3494	0.3527	0.3565	0.359	0.3629
146	78.2998	0.3088	0.3115	0.3138	0.3182	0.3184	0.3211	0.3216	0.3235	0.3237	0.3247	0.3259	0.3279	0.3281	0.3286	0.3291	0.3305	0.3312	0.3317	0.3322	0.3329	0.3329	0.3338	0.3341	0.3349	0.3354	0.3365	0.337	0.3386	0.3396	0.3408	0.3422	0.3427	0.3439	0.3459	0.3478	0.349	0.3515	0.3537	0.3559	0.3585	0.3613	0.3649	0.3683	0.3719	0.3756	0.3795	0.3824	0.3866
147	78.6261	0.3329	0.336	0.3381	0.343	0.3429	0.3459	0.3461	0.3482	0.3483	0.3492	0.3503	0.3523	0.3523	0.3531	0.3536	0.3547	0.3552	0.3553	0.3557	0.3564	0.3565	0.3575	0.3579	0.3589	0.3593	0.3604	0.361	0.3625	0.3635	0.3647	0.366	0.3666	0.368	0.3701	0.3717	0.3729	0.3756	0.3781	0.3806	0.3833	0.3864	0.3903	0.394	0.3981	0.4023	0.4068	0.41	0.4146
148	78.3792	0.2759	0.2779	0.2796	0.2833	0.2834	0.2854	0.2856	0.2871	0.287	0.2876	0.2888	0.2902	0.2902	0.2906	0.2908	0.2919	0.2925	0.2926	0.2928	0.2933	0.2934	0.2941	0.2945	0.295	0.2954	0.2961	0.2965	0.2976	0.2983	0.2994	0.3005	0.3007	0.3017	0.3034	0.3045	0.3053	0.3074	0.309	0.3108	0.3128	0.315	0.3181	0.3209	0.324	0.327	0.3303	0.3328	0.3362
149	77.3719	0.3175	0.3193	0.3209	0.3246	0.3244	0.3265	0.3266	0.3275	0.3273	0.3275	0.3282	0.3296	0.3294	0.3293	0.3293	0.3299	0.3301	0.3299	0.33	0.3301	0.3297	0.3304	0.3303	0.3311	0.3313	0.3319	0.3322	0.3333	0.3338	0.3349	0.3361	0.3363	0.3372	0.3388	0.34	0.3407	0.3429	0.3446	0.3465	0.3486	0.351	0.3543	0.3574	0.3608	0.3643	0.3681	0.3707	0.3748
150	77.4027	0.3498	0.3513	0.3522	0.3554	0.355	0.3561	0.3558	0.3565	0.3554	0.3555	0.356	0.357	0.3563	0.3559	0.3555	0.356	0.356	0.3556	0.3554	0.3552	0.3544	0.3547	0.3545	0.3548	0.3549	0.3552	0.3552	0.3561	0.3564	0.3571	0.358	0.3579	0.3586	0.3599	0.3607	0.3611	0.363	0.3643	0.3657	0.3673	0.3694	0.3724	0.3749	0.3779	0.3809	0.3843	0.3867	0.3902
151	77.6145	0.3096	0.3107	0.3114	0.314	0.3137	0.315	0.3145	0.315	0.3134	0.3136	0.3139	0.3146	0.3138	0.3129	0.3121	0.3122	0.312	0.3115	0.3108	0.3107	0.3097	0.3099	0.3094	0.3095	0.3093	0.3093	0.3094	0.31	0.3103	0.3108	0.3115	0.3114	0.3119	0.313	0.3136	0.3139	0.3157	0.3169	0.3183	0.32	0.322	0.3248	0.3274	0.3304	0.3336	0.3369	0.3393	0.3429
152	80.3262	0.3875	0.3883	0.3888	0.391	0.3906	0.3916	0.3907	0.3908	0.3889	0.3884	0.3884	0.3889	0.3878	0.3866	0.3854	0.3854	0.3847	0.3839	0.3828	0.3823	0.3807	0.3806	0.3795	0.3795	0.379	0.3789	0.3785	0.3792	0.3792	0.3796	0.3802	0.3799	0.3804	0.3814	0.382	0.3821	0.3839	0.385	0.3862	0.3878	0.3899	0.3928	0.3954	0.3984	0.4017	0.4052	0.4075	0.4113
153	78.1375	0.3544	0.3547	0.3546	0.3562	0.3557	0.3565	0.3554	0.3549	0.3525	0.3518	0.3514	0.3513	0.3502	0.3484	0.3473	0.3468	0.3461	0.3453	0.3439	0.3432	0.3415	0.3414	0.3403	0.34	0.3394	0.3389	0.3384	0.3387	0.3385	0.3388	0.3393	0.3386	0.3389	0.3395	0.3397	0.3397	0.341	0.3419	0.3428	0.3442	0.3459	0.3487	0.351	0.3538	0.3566	0.3596	0.3618	0.3652
154	79.4194	0.384	0.3833	0.3834	0.3847	0.3842	0.385	0.3838	0.3831	0.3807	0.3797	0.3795	0.3792	0.3778	0.3757	0.3741	0.3738	0.3729	0.372	0.3701	0.3695	0.3677	0.3673	0.3658	0.3654	0.3645	0.3639	0.3636	0.3638	0.3636	0.3638	0.3642	0.3636	0.3638	0.3645	0.3645	0.3646	0.3657	0.3665	0.3676	0.3688	0.3707	0.3735	0.3759	0.3789	0.3819	0.3851	0.3874	0.3911
155	79.913	0.3676	0.3675	0.3674	0.3685	0.368	0.3687	0.3678	0.3671	0.3649	0.3646	0.3643	0.3642	0.3632	0.3612	0.3601	0.3598	0.3591	0.358	0.3568	0.3562	0.3548	0.3544	0.3535	0.3532	0.3526	0.3523	0.3519	0.3523	0.3521	0.3523	0.3529	0.3522	0.3525	0.3534	0.3536	0.3538	0.3551	0.356	0.3572	0.3585	0.3604	0.3633	0.3658	0.3688	0.3719	0.3753	0.3776	0.3812
156	79.3155	0.2725	0.2738	0.2736	0.2756	0.2751	0.2757	0.2754	0.2754	0.2752	0.2749	0.2748	0.275	0.2744	0.2736	0.2733	0.2732	0.2732	0.2726	0.2721	0.2722	0.2714	0.2716	0.2705	0.2701	0.2701	0.2702	0.2704	0.2708	0.2711	0.2715	0.2722	0.2722	0.2728	0.2739	0.2751	0.2756	0.2774	0.2785	0.2799	0.2817	0.2839	0.2863	0.289	0.2921	0.2952	0.2985	0.3009	0.3045
157	78.8284	0.2911	0.2934	0.2937	0.2956	0.2955	0.2964	0.2965	0.2972	0.2974	0.2971	0.2972	0.2979	0.2974	0.2968	0.2967	0.2965	0.2966	0.296	0.296	0.2959	0.2953	0.2955	0.2947	0.2948	0.2947	0.295	0.2953	0.2959	0.2964	0.2969	0.2979	0.2981	0.2988	0.3002	0.302	0.3026	0.3047	0.3063	0.3081	0.3101	0.3128	0.3157	0.3187	0.3222	0.3259	0.3299	0.3327	0.337
158	77.9653	0.2255	0.2274	0.2279	0.2295	0.2299	0.2306	0.2307	0.2313	0.2317	0.2317	0.2322	0.233	0.2329	0.2325	0.2325	0.2326	0.233	0.2325	0.2325	0.2327	0.2325	0.2328	0.2325	0.2325	0.2327	0.2332	0.2334	0.234	0.2345	0.2349	0.2359	0.2361	0.2368	0.2381	0.2395	0.2403	0.2421	0.2437	0.2453	0.2472	0.2495	0.2521	0.255	0.2581	0.2615	0.2648	0.2673	0.271
159	80.1752	0.2576	0.2597	0.2603	0.2626	0.2624	0.2635	0.2634	0.2645	0.2646	0.2644	0.2648	0.2654	0.2653	0.265	0.2653	0.2653	0.2655	0.2651	0.2651	0.2652	0.2646	0.2647	0.2645	0.2645	0.2648	0.2653	0.2654	0.2662	0.2666	0.2672	0.268	0.2684	0.269	0.2704	0.2722	0.273	0.275	0.2766	0.2782	0.2804	0.283	0.2858	0.289	0.2925	0.296	0.2997	0.3024	0.3063
160	79.5093	0.2665	0.2688	0.2687	0.2701	0.27	0.2706	0.27	0.2707	0.2707	0.2705	0.2707	0.2708	0.2706	0.2698	0.2695	0.2694	0.2695	0.2688	0.2684	0.2683	0.2675	0.2677	0.2669	0.2671	0.2672	0.2674	0.2675	0.2677	0.2681	0.2684	0.269	0.2694	0.2698	0.2708	0.2722	0.2725	0.2742	0.2755	0.2771	0.2789	0.2812	0.2838	0.2867	0.2899	0.293	0.2964	0.2989	0.3025
	77.8661	1.21418
	77.5948	1.19029
	78.2731	1.13327
	75.0538	75.0538	75.8543
	81.0382	81.0197	81.0382
	1.21799	1.19654	1.14223
	77.8661	77.5948	78.2731
	0.0962909	0.109229	0.142778
[truncated: 464 more columns]
