# Supplementary material for: Robustness of calibration model for prediction of lignin content in different batches of snow pears based on NIR spectroscopy
Source: Front Plant Sci. 2023 Feb 27;14:1128993. doi: 10.3389/fpls.2023.1128993 (PMC10009271; doi:10.3389/fpls.2023.1128993)
Supplement: Supplementary file 2 [file Table_2.xlsx]

## Sheet: Sheet1
sample	SSC	896.94	900.27	903.59	906.92	910.25	913.58	916.91	920.24	923.56	926.89	930.22	933.55	936.87	940.2	943.53	946.85	950.18	953.51	956.83	960.16	963.48	966.81	970.13	973.46	976.78	980.11	983.43	986.76	990.08	993.41	996.73	1000.05	1003.38	1006.7	1010.02	1013.34	1016.67	1019.99	1023.31	1026.63	1029.95	1033.28	1036.6	1039.92	1043.24	1046.56	1049.88	1053.2
1	75.1166	0.3671	0.3669	0.3659	0.3647	0.3638	0.364	0.3628	0.3616	0.3601	0.3588	0.3583	0.3573	0.3561	0.3539	0.3526	0.3519	0.3513	0.3499	0.3488	0.3482	0.3463	0.3458	0.3438	0.3435	0.3429	0.3423	0.3419	0.3418	0.3416	0.3413	0.3418	0.3411	0.3409	0.3415	0.3419	0.3416	0.3425	0.3426	0.343	0.3437	0.3452	0.3471	0.3489	0.3511	0.3527	0.355	0.3569	0.3593
2	76.5122	0.4962	0.494	0.4919	0.4893	0.4876	0.4861	0.4837	0.4815	0.4781	0.4759	0.474	0.4719	0.4695	0.4661	0.4634	0.4616	0.4598	0.4575	0.4551	0.4537	0.4506	0.4492	0.4468	0.4459	0.4443	0.4427	0.4417	0.4406	0.4396	0.4389	0.4387	0.4373	0.4366	0.4366	0.4363	0.4354	0.4356	0.4352	0.435	0.4353	0.4364	0.4381	0.4394	0.4415	0.4432	0.4451	0.4468	0.4494
3	77.6216	0.4265	0.4247	0.4223	0.4196	0.418	0.4165	0.4143	0.4118	0.4085	0.4064	0.4048	0.4026	0.4002	0.3963	0.3935	0.3916	0.3902	0.3879	0.3852	0.3839	0.3808	0.3795	0.3766	0.376	0.3742	0.373	0.372	0.3712	0.3702	0.3696	0.3695	0.3681	0.3675	0.3676	0.367	0.3663	0.3667	0.3664	0.3666	0.3669	0.3681	0.37	0.3717	0.3741	0.3759	0.3785	0.3803	0.3832
4	76.9987	0.3993	0.3979	0.3959	0.3944	0.3928	0.3917	0.3898	0.3879	0.3849	0.3827	0.3812	0.3792	0.3771	0.3737	0.371	0.3695	0.3681	0.366	0.3636	0.3625	0.3598	0.3587	0.3563	0.3557	0.3539	0.3529	0.3521	0.3516	0.3508	0.3502	0.3502	0.3489	0.3486	0.3486	0.3484	0.3479	0.3485	0.3483	0.3487	0.3494	0.3507	0.3526	0.3547	0.3572	0.3594	0.3621	0.3642	0.3671
5	76.705	0.3991	0.3978	0.3962	0.3951	0.3935	0.3931	0.3916	0.3899	0.3872	0.3852	0.384	0.3825	0.3804	0.3777	0.3753	0.3739	0.3725	0.3707	0.3684	0.3672	0.3646	0.3637	0.3615	0.3608	0.3593	0.3583	0.3575	0.3569	0.3564	0.3559	0.356	0.3547	0.3544	0.3546	0.3545	0.3541	0.3548	0.3547	0.3549	0.3557	0.357	0.359	0.3608	0.3633	0.3653	0.3678	0.3698	0.3726
6	78.2423	0.3574	0.3563	0.355	0.3537	0.3526	0.3526	0.351	0.3495	0.3474	0.3458	0.3449	0.3432	0.3414	0.3391	0.3371	0.3356	0.3346	0.333	0.3309	0.3299	0.3276	0.3268	0.3246	0.3237	0.3226	0.3215	0.321	0.3204	0.32	0.3196	0.3198	0.3189	0.3186	0.3189	0.3188	0.3186	0.3193	0.3195	0.3198	0.3207	0.3219	0.3239	0.3258	0.3284	0.3307	0.3333	0.3354	0.3382
7	76.005	0.3349	0.3347	0.334	0.3334	0.3327	0.3331	0.332	0.331	0.3297	0.329	0.3277	0.3266	0.3253	0.3233	0.3217	0.3208	0.3201	0.3188	0.3175	0.3169	0.315	0.3145	0.3128	0.3126	0.3115	0.3109	0.3105	0.3103	0.3101	0.3099	0.3104	0.3096	0.3096	0.3103	0.3107	0.3106	0.3117	0.3122	0.3129	0.314	0.3157	0.3179	0.3201	0.3228	0.3252	0.328	0.3301	0.3333
8	78.426	0.3562	0.3566	0.3562	0.3567	0.3563	0.3573	0.3566	0.3562	0.355	0.3547	0.3543	0.3537	0.3527	0.3513	0.3501	0.3496	0.3489	0.348	0.3466	0.3463	0.345	0.3447	0.3436	0.3433	0.3426	0.3422	0.3421	0.3424	0.3423	0.3425	0.3432	0.3426	0.3428	0.3438	0.3445	0.3446	0.3459	0.3467	0.3477	0.3491	0.3511	0.3537	0.356	0.3592	0.3618	0.365	0.3674	0.3709
9	77.7864	0.3366	0.3374	0.3374	0.3389	0.3383	0.3389	0.3385	0.3382	0.3375	0.3371	0.3369	0.3365	0.3356	0.3343	0.3333	0.3329	0.3324	0.3314	0.3304	0.33	0.3289	0.3286	0.3279	0.3274	0.3268	0.3265	0.3263	0.3265	0.3266	0.3266	0.3273	0.3269	0.3271	0.3281	0.3287	0.3289	0.3303	0.3312	0.3322	0.3337	0.3355	0.3382	0.3406	0.3438	0.3465	0.3496	0.3521	0.3557
10	76.8219	0.2339	0.2359	0.2363	0.2384	0.2384	0.2388	0.239	0.2403	0.2407	0.241	0.2414	0.2426	0.2425	0.2424	0.2428	0.2428	0.2432	0.2428	0.2429	0.2433	0.243	0.2432	0.243	0.2432	0.2434	0.2438	0.244	0.2446	0.2451	0.2456	0.2465	0.2469	0.2474	0.2487	0.2503	0.2511	0.253	0.2545	0.2561	0.2579	0.2602	0.2627	0.2652	0.2684	0.2716	0.2749	0.2773	0.281
11	76.5067	0.2588	0.2599	0.2598	0.2604	0.2605	0.2617	0.2614	0.2617	0.2611	0.2609	0.2611	0.2614	0.2608	0.2602	0.2594	0.2592	0.2593	0.2588	0.258	0.258	0.2571	0.257	0.2565	0.2565	0.256	0.256	0.256	0.2562	0.2565	0.2567	0.2574	0.2571	0.2574	0.2584	0.2593	0.2596	0.261	0.2621	0.2633	0.2647	0.2667	0.2692	0.2714	0.2743	0.2769	0.2798	0.2822	0.2855
12	78.4297	0.2826	0.2844	0.2846	0.2857	0.2858	0.2871	0.2869	0.287	0.2867	0.2867	0.287	0.2871	0.2865	0.286	0.2855	0.2856	0.2857	0.2852	0.2847	0.2846	0.284	0.2841	0.2839	0.2837	0.2833	0.2835	0.2836	0.2841	0.2844	0.2848	0.2857	0.2856	0.2861	0.2873	0.2884	0.2888	0.2906	0.2917	0.2933	0.2949	0.2971	0.2998	0.3022	0.3054	0.3084	0.3117	0.3141	0.3178
13	76.2279	0.3115	0.313	0.3132	0.3139	0.3137	0.3148	0.3147	0.3145	0.3139	0.3137	0.3136	0.3133	0.3127	0.3116	0.311	0.3108	0.3106	0.3099	0.3096	0.3094	0.3082	0.3082	0.3072	0.3071	0.3066	0.3067	0.3068	0.3071	0.3074	0.3076	0.3084	0.3082	0.3087	0.3098	0.3107	0.3109	0.3124	0.3135	0.3147	0.3163	0.3183	0.3208	0.3232	0.3262	0.3289	0.332	0.3343	0.3377
14	78.1332	0.349	0.3496	0.3497	0.3503	0.3501	0.3509	0.3505	0.3507	0.3496	0.3491	0.3492	0.349	0.3481	0.3466	0.3455	0.3453	0.3449	0.3441	0.3433	0.343	0.3416	0.3415	0.3401	0.3397	0.3391	0.3391	0.339	0.3392	0.3394	0.3396	0.3403	0.3399	0.3402	0.3412	0.3422	0.3423	0.3439	0.3449	0.3459	0.3474	0.3494	0.3521	0.3544	0.3574	0.3602	0.3635	0.366	0.3693
15	76.9224	0.299	0.299	0.2983	0.2984	0.2978	0.2981	0.2972	0.296	0.2948	0.2939	0.2934	0.2924	0.2912	0.2894	0.288	0.2873	0.2866	0.2854	0.2841	0.2837	0.282	0.2814	0.2803	0.2797	0.2789	0.2783	0.2781	0.2778	0.2776	0.2773	0.2776	0.2771	0.277	0.2776	0.278	0.2779	0.2789	0.2794	0.28	0.2811	0.2826	0.2846	0.2866	0.289	0.2914	0.2939	0.2959	0.2989
16	79.9918	0.3941	0.3937	0.3923	0.3914	0.3907	0.3909	0.3896	0.3881	0.3859	0.3845	0.3836	0.3824	0.3806	0.3782	0.3762	0.3749	0.3735	0.372	0.3702	0.3693	0.3669	0.3662	0.3639	0.3633	0.3623	0.3615	0.3609	0.3606	0.3601	0.3599	0.3602	0.3594	0.3592	0.3598	0.3602	0.3598	0.3607	0.3612	0.3617	0.3627	0.3644	0.3668	0.3688	0.3717	0.3741	0.377	0.3791	0.3824
17	77.2021	0.352	0.3515	0.3503	0.3496	0.3487	0.3486	0.3474	0.3459	0.3437	0.3426	0.3415	0.3402	0.3389	0.336	0.3338	0.3326	0.3312	0.3298	0.3279	0.3269	0.3245	0.3237	0.3212	0.3206	0.3195	0.3186	0.3181	0.3177	0.3174	0.3171	0.3175	0.3167	0.3165	0.3169	0.3171	0.3169	0.3177	0.3181	0.3186	0.3196	0.3212	0.3235	0.3255	0.3284	0.3309	0.3338	0.3361	0.3392
18	76.9841	0.4308	0.4292	0.4272	0.4252	0.424	0.4237	0.4218	0.4193	0.4162	0.4142	0.4126	0.4109	0.4091	0.4054	0.403	0.4013	0.3997	0.3977	0.3955	0.3941	0.3913	0.39	0.3877	0.3872	0.3853	0.3841	0.3831	0.3825	0.3817	0.3811	0.3812	0.38	0.3796	0.3798	0.3797	0.379	0.3794	0.3796	0.3797	0.3803	0.3817	0.3836	0.3855	0.3879	0.39	0.3925	0.3943	0.3971
19	77.3994	0.3898	0.3886	0.3868	0.3857	0.3844	0.3842	0.3827	0.3803	0.3777	0.3761	0.3751	0.3734	0.3716	0.3683	0.3659	0.3643	0.3627	0.3607	0.3586	0.3574	0.3547	0.3536	0.3513	0.3505	0.3487	0.3477	0.3469	0.3462	0.3457	0.3452	0.3453	0.3443	0.3439	0.3442	0.344	0.3435	0.3441	0.3443	0.3447	0.3456	0.347	0.3492	0.3512	0.3538	0.3562	0.359	0.3611	0.3644
20	77.2353	0.376	0.3749	0.3735	0.373	0.3717	0.3711	0.3697	0.368	0.3654	0.3643	0.3635	0.3618	0.3605	0.3576	0.3554	0.3538	0.3527	0.3512	0.3491	0.3483	0.346	0.3451	0.3426	0.3422	0.3407	0.3397	0.3393	0.3388	0.3384	0.3381	0.3384	0.3377	0.3375	0.338	0.3381	0.3376	0.3386	0.3389	0.3394	0.3404	0.3419	0.3441	0.3463	0.349	0.3514	0.3543	0.3565	0.3596
21	77.324	0.3773	0.377	0.3761	0.3773	0.3763	0.3767	0.3759	0.3747	0.3729	0.3724	0.3715	0.3706	0.3696	0.3673	0.3655	0.3648	0.3639	0.3626	0.3612	0.3607	0.3587	0.3582	0.3567	0.3561	0.3552	0.3547	0.3544	0.3545	0.3542	0.3542	0.3548	0.3541	0.3543	0.355	0.3553	0.3551	0.3562	0.357	0.3577	0.3592	0.361	0.3636	0.3657	0.3686	0.3711	0.3743	0.3766	0.3799
22	78.8947	0.3418	0.3421	0.3413	0.3422	0.3415	0.3415	0.3407	0.3399	0.3378	0.3373	0.3367	0.3361	0.3349	0.3329	0.3313	0.3307	0.3296	0.3286	0.3272	0.3267	0.325	0.3244	0.3227	0.3221	0.3212	0.3206	0.3205	0.3204	0.3203	0.3203	0.3209	0.3203	0.3204	0.3211	0.3216	0.3214	0.3227	0.3235	0.3246	0.3259	0.3278	0.3304	0.3329	0.3359	0.3388	0.3421	0.3444	0.3479
23	76.3316	0.2868	0.2875	0.2871	0.2887	0.2879	0.2885	0.2881	0.2879	0.2863	0.2861	0.2858	0.2857	0.2849	0.2835	0.2824	0.2821	0.2818	0.281	0.2802	0.28	0.2788	0.2783	0.2773	0.277	0.2766	0.2761	0.2761	0.2763	0.2762	0.2763	0.2768	0.2764	0.2765	0.2774	0.2779	0.2781	0.2792	0.28	0.281	0.2822	0.2839	0.2862	0.2882	0.2909	0.2933	0.2961	0.2984	0.3015
24	75.0811	0.2904	0.2912	0.2909	0.2921	0.2918	0.292	0.2916	0.2913	0.2904	0.2901	0.29	0.2897	0.2887	0.2877	0.2863	0.2864	0.2859	0.2852	0.2843	0.2842	0.283	0.283	0.2817	0.2816	0.2812	0.2808	0.2808	0.2811	0.2811	0.2812	0.2819	0.2818	0.2819	0.2828	0.2833	0.2833	0.2846	0.2855	0.2866	0.2882	0.2898	0.2924	0.2946	0.2974	0.3001	0.3032	0.3054	0.3088
25	74.7797	0.3061	0.3078	0.308	0.3099	0.3098	0.3109	0.3106	0.311	0.3106	0.3112	0.3114	0.3122	0.3115	0.3112	0.3104	0.311	0.3112	0.3107	0.3106	0.3108	0.31	0.3103	0.3097	0.31	0.3101	0.3103	0.3106	0.3114	0.3117	0.3123	0.3133	0.3133	0.3139	0.3152	0.3165	0.317	0.3187	0.32	0.3215	0.3233	0.3255	0.3284	0.3308	0.334	0.337	0.3403	0.3428	0.3462
26	78.1362	0.2677	0.2694	0.2698	0.2727	0.2722	0.2732	0.2732	0.2737	0.2734	0.2737	0.2741	0.2749	0.2742	0.2738	0.2731	0.2735	0.2735	0.2728	0.2727	0.2729	0.2722	0.2722	0.2717	0.2717	0.2718	0.2719	0.2723	0.2729	0.2733	0.2738	0.2746	0.275	0.2754	0.2768	0.2779	0.2785	0.2802	0.2816	0.2833	0.2852	0.2876	0.2906	0.2935	0.2967	0.3001	0.3037	0.3064	0.3101
27	78.8675	0.2922	0.2942	0.2946	0.2977	0.2971	0.2984	0.2982	0.2989	0.2986	0.2991	0.2994	0.3002	0.2995	0.299	0.298	0.2987	0.2987	0.2982	0.2982	0.2984	0.2976	0.2978	0.2969	0.2973	0.2974	0.2977	0.298	0.2985	0.2989	0.2996	0.3005	0.3007	0.3013	0.3027	0.3038	0.3043	0.3062	0.3077	0.3091	0.3111	0.3134	0.3163	0.3192	0.3225	0.3257	0.3292	0.3318	0.3355
28	77.4681	0.2885	0.2896	0.2896	0.2913	0.291	0.2917	0.2912	0.2913	0.2908	0.2907	0.2906	0.291	0.29	0.2894	0.2881	0.2884	0.288	0.2873	0.2866	0.2864	0.2856	0.2854	0.2846	0.2848	0.2844	0.2842	0.2844	0.285	0.2849	0.2853	0.286	0.2859	0.2862	0.2873	0.2881	0.2884	0.2898	0.291	0.2921	0.2937	0.2956	0.2984	0.3008	0.3039	0.3069	0.3101	0.3125	0.3162
29	76.3134	0.2894	0.2896	0.2898	0.2911	0.2909	0.2914	0.2907	0.2908	0.2897	0.2895	0.2892	0.2892	0.2884	0.2871	0.2859	0.2857	0.2853	0.2845	0.2837	0.2832	0.2819	0.2817	0.2803	0.2805	0.28	0.2799	0.2799	0.2801	0.2801	0.2802	0.281	0.2806	0.2809	0.2819	0.2826	0.2828	0.2841	0.2851	0.286	0.2876	0.2895	0.2919	0.2942	0.2972	0.2999	0.3031	0.3054	0.3088
30	75.903	0.3473	0.3469	0.3464	0.3473	0.3466	0.3466	0.3456	0.3448	0.3436	0.3429	0.3423	0.3419	0.3407	0.3391	0.3372	0.3368	0.3359	0.3349	0.3336	0.333	0.3316	0.3312	0.3294	0.3293	0.3285	0.3281	0.3281	0.3281	0.3278	0.328	0.3285	0.328	0.3281	0.3289	0.3292	0.3292	0.3304	0.3312	0.3319	0.3332	0.3349	0.3376	0.3397	0.3425	0.3452	0.3483	0.3505	0.3537
31	76.9013	0.3574	0.3559	0.355	0.354	0.3536	0.3533	0.3517	0.3503	0.3487	0.3475	0.3464	0.3454	0.3439	0.3416	0.3395	0.3385	0.3372	0.3358	0.334	0.333	0.331	0.3301	0.3283	0.3281	0.3268	0.326	0.3255	0.3252	0.3249	0.3245	0.3249	0.3241	0.324	0.3246	0.3246	0.3245	0.3253	0.3259	0.3262	0.3273	0.3288	0.3312	0.3332	0.3358	0.3383	0.3413	0.3435	0.3465
32	77.4806	0.401	0.3991	0.3977	0.3968	0.3951	0.3944	0.3922	0.3903	0.3868	0.3849	0.3834	0.3817	0.3796	0.3761	0.3734	0.3719	0.3706	0.3687	0.3661	0.3646	0.3618	0.3608	0.3585	0.3581	0.3566	0.3554	0.3545	0.3539	0.3533	0.3526	0.3527	0.3514	0.3511	0.3513	0.351	0.3505	0.351	0.3511	0.3515	0.3521	0.3535	0.3558	0.3576	0.3601	0.3624	0.3652	0.3672	0.3703
33	76.5185	0.3755	0.3732	0.3717	0.3709	0.3692	0.3687	0.3667	0.3645	0.3617	0.3602	0.3584	0.3568	0.3549	0.3518	0.3492	0.3479	0.3465	0.3448	0.3422	0.3408	0.3384	0.3372	0.3347	0.3341	0.3326	0.3315	0.3306	0.33	0.3294	0.3288	0.3289	0.3277	0.3273	0.3275	0.3271	0.3265	0.3269	0.3271	0.3274	0.328	0.3293	0.3314	0.333	0.3354	0.3374	0.34	0.3419	0.3447
34	77.1896	0.3938	0.3923	0.3905	0.3903	0.3885	0.3878	0.3855	0.3837	0.3812	0.3798	0.3782	0.3769	0.375	0.3722	0.3695	0.3682	0.3667	0.3649	0.3624	0.3611	0.3588	0.3577	0.3552	0.3551	0.3538	0.3527	0.3518	0.3512	0.3506	0.3499	0.3502	0.3489	0.3486	0.3489	0.3486	0.3481	0.3486	0.3488	0.3493	0.3499	0.3514	0.3535	0.3554	0.3578	0.36	0.3627	0.3647	0.3676
35	76.8561	0.3813	0.3789	0.3779	0.3779	0.3761	0.3757	0.3738	0.372	0.3698	0.3684	0.3671	0.3657	0.364	0.3608	0.3587	0.3575	0.3563	0.3547	0.3526	0.3514	0.3493	0.3485	0.3464	0.3458	0.3448	0.3438	0.3432	0.3429	0.3423	0.3419	0.3423	0.3411	0.3409	0.3414	0.3414	0.3409	0.3416	0.3419	0.3423	0.3431	0.3446	0.3469	0.3488	0.3514	0.3536	0.3563	0.3584	0.3613
36	77.0082	0.3487	0.3476	0.347	0.3473	0.3461	0.3465	0.3448	0.3439	0.3423	0.3413	0.3405	0.3398	0.3383	0.3363	0.3348	0.3339	0.3332	0.3318	0.3303	0.3294	0.3276	0.327	0.3249	0.3249	0.3239	0.3232	0.3228	0.3225	0.3222	0.322	0.3224	0.3217	0.3216	0.3224	0.3224	0.3222	0.3231	0.3237	0.3244	0.3253	0.327	0.3294	0.3313	0.3341	0.3365	0.3394	0.3414	0.3446
37	76.5586	0.3179	0.3179	0.3177	0.319	0.3182	0.3185	0.3181	0.3182	0.3165	0.3162	0.3161	0.3159	0.3148	0.3134	0.3125	0.3122	0.3121	0.3112	0.3103	0.3099	0.3086	0.3084	0.307	0.307	0.3063	0.3061	0.3059	0.3061	0.3061	0.3063	0.3069	0.3064	0.3066	0.3075	0.308	0.3081	0.3093	0.3101	0.3109	0.3121	0.3139	0.3164	0.3184	0.3212	0.3236	0.3263	0.3284	0.3314
38	76.8808	0.3094	0.3098	0.3094	0.3111	0.3103	0.3107	0.3098	0.3096	0.308	0.3079	0.3075	0.3072	0.3061	0.3049	0.3037	0.3035	0.303	0.3021	0.3011	0.3006	0.2994	0.2992	0.298	0.2977	0.2973	0.2969	0.2968	0.2968	0.2968	0.297	0.2977	0.2973	0.2975	0.2987	0.2991	0.2992	0.3007	0.3018	0.3027	0.3043	0.3062	0.3088	0.3113	0.3142	0.3172	0.3202	0.3227	0.3259
39	77.8222	0.3242	0.3251	0.3253	0.3272	0.3272	0.3281	0.3277	0.328	0.3274	0.3275	0.3273	0.3276	0.3267	0.3261	0.3252	0.3252	0.3251	0.3246	0.324	0.3239	0.3229	0.3231	0.3221	0.3223	0.3221	0.3221	0.3222	0.3227	0.323	0.3235	0.3244	0.3243	0.3247	0.3262	0.327	0.3274	0.3291	0.3303	0.3317	0.3334	0.3357	0.3385	0.3411	0.3442	0.3474	0.3508	0.3533	0.357
40	76.0679	0.3007	0.3015	0.3016	0.304	0.3035	0.3045	0.3041	0.3051	0.3047	0.3052	0.3054	0.3059	0.3052	0.305	0.3046	0.3048	0.3048	0.3043	0.304	0.3039	0.3034	0.3036	0.3029	0.3033	0.3033	0.3035	0.3035	0.3042	0.3044	0.3049	0.3059	0.3059	0.3064	0.3077	0.3084	0.3086	0.3103	0.3116	0.3128	0.3145	0.3166	0.3194	0.3219	0.3249	0.3278	0.3309	0.3332	0.3365
41	78.1159	0.2996	0.3008	0.3014	0.3042	0.3041	0.3053	0.3054	0.3063	0.3062	0.3065	0.307	0.3079	0.3073	0.3075	0.3072	0.3079	0.3078	0.3073	0.3073	0.3076	0.3068	0.3075	0.3068	0.3074	0.3075	0.3079	0.3082	0.309	0.3095	0.3102	0.3113	0.3114	0.312	0.3135	0.3145	0.3149	0.3169	0.3184	0.32	0.3218	0.324	0.3269	0.3296	0.3327	0.3357	0.3389	0.3414	0.3447
42	79.4554	0.3512	0.3514	0.3514	0.3536	0.3527	0.3535	0.3528	0.3527	0.3519	0.3515	0.3513	0.3514	0.35	0.349	0.3479	0.3478	0.3474	0.3463	0.3454	0.3449	0.3435	0.3434	0.3421	0.3424	0.3419	0.3418	0.3415	0.3416	0.3416	0.342	0.3427	0.3424	0.3426	0.3438	0.3443	0.3445	0.346	0.3471	0.3482	0.3497	0.3518	0.3545	0.3571	0.3601	0.3629	0.3661	0.3684	0.3718
43	77.1855	0.311	0.3106	0.3106	0.3113	0.3104	0.3106	0.3097	0.3092	0.3076	0.3072	0.3068	0.3062	0.3048	0.3034	0.3018	0.3015	0.3008	0.2999	0.2988	0.2983	0.2967	0.2964	0.2949	0.2951	0.2943	0.2939	0.2936	0.2935	0.2934	0.2934	0.294	0.2935	0.2935	0.2941	0.2944	0.2943	0.2954	0.2962	0.2971	0.2983	0.2999	0.3022	0.3043	0.307	0.3094	0.3122	0.3143	0.3172
44	76.582	0.4001	0.3985	0.3982	0.3986	0.3976	0.3975	0.3961	0.3955	0.3931	0.3922	0.3912	0.3902	0.3886	0.3867	0.3845	0.3837	0.3826	0.381	0.3794	0.3785	0.3765	0.3761	0.3739	0.3739	0.373	0.3723	0.3717	0.3715	0.371	0.3709	0.3714	0.3706	0.3705	0.3712	0.3711	0.3708	0.3718	0.3725	0.3732	0.3742	0.3759	0.3783	0.3804	0.3831	0.3855	0.3884	0.3906	0.3937
45	78.6889	0.3612	0.3596	0.3588	0.3585	0.3574	0.3571	0.3556	0.3543	0.3519	0.3507	0.3496	0.3486	0.3469	0.3445	0.3424	0.3415	0.3404	0.3387	0.337	0.3358	0.3337	0.3329	0.3308	0.3303	0.3293	0.3283	0.3277	0.3273	0.3267	0.3265	0.3266	0.3257	0.3255	0.326	0.3257	0.3254	0.3261	0.3265	0.327	0.3279	0.3294	0.3316	0.3334	0.3359	0.3383	0.3411	0.3432	0.346
46	76.921	0.3888	0.3869	0.3859	0.3855	0.3843	0.3837	0.382	0.3803	0.3773	0.3763	0.3752	0.3736	0.372	0.3696	0.3672	0.366	0.365	0.3634	0.3614	0.3602	0.3578	0.3571	0.3545	0.3542	0.3529	0.352	0.3512	0.3507	0.3501	0.3495	0.3498	0.3488	0.3483	0.3489	0.3483	0.348	0.3485	0.3486	0.349	0.3495	0.351	0.3528	0.3545	0.3568	0.3587	0.3611	0.3631	0.3656
47	76.492	0.4211	0.4181	0.4165	0.4155	0.4138	0.4134	0.4111	0.409	0.4057	0.404	0.4025	0.4005	0.3982	0.3953	0.3924	0.391	0.3894	0.3875	0.385	0.3838	0.3813	0.38	0.3778	0.3773	0.3758	0.3746	0.3737	0.3731	0.3723	0.3715	0.3718	0.3704	0.37	0.3702	0.3696	0.3689	0.3695	0.3693	0.3694	0.3699	0.3709	0.3728	0.3744	0.3764	0.378	0.3803	0.3821	0.3842
48	75.8005	0.3502	0.3484	0.347	0.3467	0.3451	0.3444	0.3423	0.3404	0.338	0.3367	0.3352	0.3338	0.3317	0.3291	0.3267	0.3255	0.324	0.3222	0.3202	0.319	0.3168	0.3158	0.3137	0.3134	0.3124	0.3112	0.3104	0.31	0.3092	0.3086	0.3085	0.3075	0.3071	0.3074	0.3067	0.306	0.3066	0.3066	0.3068	0.3075	0.3085	0.3104	0.3119	0.3141	0.3159	0.3183	0.3202	0.3226
49	78.0277	0.3782	0.3772	0.3762	0.3773	0.3765	0.3769	0.3752	0.3744	0.3725	0.3717	0.3708	0.3702	0.3684	0.3664	0.3644	0.3639	0.3629	0.3615	0.36	0.3591	0.3573	0.3567	0.3549	0.3547	0.3539	0.3532	0.3527	0.3527	0.3522	0.3522	0.3524	0.3516	0.3518	0.3526	0.3525	0.3521	0.3533	0.3537	0.3544	0.3556	0.3573	0.3595	0.3615	0.364	0.3663	0.3692	0.3712	0.374
50	77.6382	0.3486	0.3483	0.3479	0.3494	0.3487	0.3489	0.3477	0.3476	0.3457	0.3454	0.3449	0.3445	0.343	0.3417	0.3399	0.3392	0.3384	0.3373	0.336	0.3355	0.3338	0.3334	0.3322	0.332	0.3313	0.3309	0.3305	0.3306	0.3305	0.3306	0.3309	0.3307	0.3308	0.3319	0.332	0.3319	0.3334	0.334	0.3348	0.3361	0.338	0.3405	0.3428	0.3457	0.3483	0.3515	0.3538	0.3568
51	76.2729	0.2972	0.2975	0.2973	0.2995	0.2988	0.2996	0.2987	0.299	0.2977	0.2975	0.2973	0.297	0.2961	0.2956	0.2943	0.2941	0.2938	0.2929	0.2925	0.2922	0.291	0.2909	0.2898	0.2902	0.2898	0.2895	0.2894	0.2898	0.29	0.2901	0.2906	0.2905	0.2907	0.2919	0.2923	0.2924	0.2939	0.2947	0.2959	0.2973	0.2991	0.3017	0.304	0.3067	0.3093	0.3123	0.3146	0.3175
52	77.1535	0.2764	0.2776	0.2778	0.2802	0.2799	0.2813	0.2811	0.2814	0.2809	0.2812	0.2814	0.2819	0.2812	0.2812	0.2801	0.2802	0.2801	0.2795	0.2793	0.2794	0.2786	0.279	0.2783	0.2789	0.2788	0.279	0.2791	0.2797	0.2801	0.2805	0.2814	0.2814	0.2819	0.2832	0.2838	0.2841	0.2858	0.2869	0.2881	0.2897	0.2917	0.2943	0.2968	0.2996	0.3022	0.3054	0.3077	0.3106
53	78.477	0.3813	0.3803	0.3794	0.3792	0.378	0.3777	0.3755	0.3734	0.3711	0.3696	0.3682	0.3669	0.3649	0.3625	0.36	0.3589	0.3581	0.3562	0.3539	0.353	0.3505	0.3496	0.3472	0.347	0.3455	0.3445	0.3439	0.3437	0.3431	0.3428	0.343	0.342	0.3417	0.3422	0.3418	0.3414	0.3421	0.3425	0.3431	0.344	0.3454	0.3478	0.3498	0.3523	0.3546	0.3575	0.3594	0.3625
54	79.0187	0.378	0.3767	0.3764	0.3759	0.375	0.3747	0.3725	0.3711	0.3684	0.367	0.3663	0.3645	0.3628	0.3605	0.3581	0.3568	0.3556	0.354	0.3521	0.3508	0.3486	0.3478	0.3456	0.3454	0.3439	0.343	0.3423	0.3419	0.3415	0.3412	0.3414	0.3404	0.3403	0.3409	0.3407	0.3403	0.3411	0.3415	0.3423	0.3435	0.3452	0.3477	0.35	0.3527	0.3553	0.3585	0.3606	0.364
55	79.0011	0.3568	0.3569	0.3565	0.3579	0.3571	0.3573	0.3557	0.3547	0.353	0.3522	0.3518	0.351	0.3497	0.3483	0.3466	0.3459	0.3452	0.3442	0.3425	0.342	0.3401	0.3396	0.3378	0.3376	0.3367	0.3363	0.336	0.3362	0.3359	0.336	0.3365	0.336	0.3362	0.337	0.3372	0.3371	0.3384	0.3393	0.3404	0.3418	0.3437	0.3466	0.3492	0.3523	0.355	0.3584	0.3607	0.3642
56	77.5474	0.3383	0.3389	0.3386	0.3402	0.3398	0.341	0.3397	0.339	0.3377	0.3371	0.3367	0.3364	0.3351	0.3343	0.3329	0.3326	0.3322	0.331	0.33	0.3298	0.3283	0.3279	0.3264	0.3264	0.3258	0.3256	0.3252	0.3254	0.3254	0.3257	0.3264	0.3259	0.3263	0.3272	0.3277	0.3276	0.3291	0.33	0.3312	0.3326	0.3345	0.3372	0.3399	0.3428	0.3455	0.3488	0.3511	0.3544
57	78.3875	0.3032	0.3038	0.3039	0.3058	0.3055	0.3068	0.3056	0.3055	0.3041	0.304	0.3038	0.304	0.303	0.3024	0.3015	0.3013	0.3011	0.3003	0.2995	0.2996	0.2985	0.2983	0.2971	0.2972	0.2969	0.2966	0.2967	0.2971	0.2972	0.2975	0.2983	0.2981	0.2985	0.2997	0.3001	0.3004	0.3018	0.303	0.3042	0.3058	0.3078	0.3105	0.3129	0.3158	0.3186	0.3217	0.324	0.3272
58	78.4144	0.2814	0.2828	0.2835	0.2867	0.2862	0.2875	0.287	0.2873	0.2868	0.2868	0.2874	0.288	0.2875	0.2872	0.2867	0.2869	0.287	0.2864	0.2862	0.2863	0.2856	0.2856	0.2844	0.2848	0.2847	0.2848	0.285	0.2856	0.286	0.2866	0.2874	0.2873	0.288	0.2892	0.2899	0.2903	0.292	0.2932	0.2947	0.2964	0.2986	0.3015	0.3041	0.3071	0.31	0.3133	0.3159	0.3192
59	76.7196	0.2817	0.2833	0.2843	0.2874	0.2874	0.2889	0.2887	0.2892	0.2893	0.2897	0.2904	0.2913	0.2912	0.291	0.2908	0.2914	0.2916	0.2913	0.2913	0.2916	0.2911	0.2914	0.2909	0.2916	0.2916	0.2919	0.2922	0.2931	0.2936	0.2944	0.2955	0.2955	0.2963	0.2977	0.2985	0.2993	0.3011	0.3027	0.3042	0.3062	0.3087	0.3116	0.3144	0.3176	0.3208	0.3243	0.3269	0.3304
60	80.6584	0.3263	0.3282	0.3288	0.3328	0.3323	0.334	0.3337	0.3343	0.3341	0.3343	0.3351	0.3355	0.335	0.335	0.3343	0.3347	0.3349	0.3343	0.3339	0.3342	0.3336	0.3338	0.3332	0.3337	0.3336	0.3338	0.3341	0.335	0.3355	0.3363	0.3374	0.3374	0.3381	0.3397	0.3404	0.3411	0.3429	0.3445	0.3462	0.3484	0.351	0.3543	0.3574	0.3609	0.3647	0.3685	0.3713	0.3752
61	77.8506	0.3007	0.3014	0.3024	0.3058	0.3054	0.3067	0.3065	0.307	0.3057	0.3058	0.3067	0.3072	0.3063	0.3062	0.3055	0.3058	0.3058	0.3052	0.3047	0.3048	0.304	0.3043	0.3033	0.3036	0.3035	0.3035	0.3037	0.3042	0.3048	0.3053	0.3063	0.3061	0.3067	0.3081	0.3087	0.3091	0.3109	0.3122	0.3138	0.3156	0.3179	0.3208	0.3237	0.3267	0.3299	0.3334	0.336	0.3395
62	77.9887	0.3214	0.3222	0.3228	0.3253	0.3251	0.3261	0.3255	0.3258	0.3246	0.3246	0.325	0.3252	0.3242	0.3239	0.3231	0.3231	0.323	0.3223	0.3215	0.3215	0.3207	0.3209	0.3193	0.3196	0.3196	0.3195	0.3195	0.3199	0.3204	0.3208	0.3218	0.3216	0.3222	0.3235	0.3241	0.3245	0.3261	0.3273	0.3287	0.3301	0.3324	0.3351	0.3379	0.3409	0.3439	0.3471	0.3496	0.3529
63	77.2009	0.3284	0.3289	0.3289	0.332	0.331	0.3322	0.3312	0.3309	0.3291	0.3293	0.3293	0.3291	0.328	0.3271	0.3258	0.3256	0.3254	0.3244	0.3235	0.3232	0.322	0.3217	0.3204	0.3205	0.32	0.3199	0.3197	0.3197	0.3199	0.3203	0.321	0.3206	0.3208	0.3219	0.3225	0.3224	0.3238	0.3248	0.326	0.3275	0.3295	0.3322	0.3347	0.3375	0.3405	0.3435	0.3459	0.3492
64	79.3423	0.3602	0.3603	0.3601	0.3616	0.3608	0.3613	0.36	0.3589	0.3574	0.3568	0.3565	0.3558	0.3545	0.3531	0.3517	0.351	0.3502	0.3491	0.3475	0.3466	0.3453	0.3444	0.3428	0.3429	0.342	0.3416	0.3413	0.3413	0.3412	0.3414	0.3419	0.3414	0.3415	0.3425	0.3428	0.3426	0.344	0.3448	0.346	0.3472	0.3493	0.3521	0.3546	0.3577	0.3606	0.364	0.3664	0.3699
65	77.8489	0.3478	0.3471	0.3468	0.3478	0.3471	0.3468	0.3453	0.3436	0.3411	0.3402	0.3393	0.3381	0.3367	0.3348	0.3328	0.3318	0.331	0.3296	0.328	0.3269	0.3251	0.3243	0.3222	0.322	0.321	0.3202	0.3197	0.3193	0.3191	0.3189	0.3192	0.3184	0.3184	0.319	0.3189	0.3184	0.3194	0.32	0.3208	0.3218	0.3235	0.326	0.3283	0.3309	0.3337	0.3367	0.3389	0.3422
66	77.7118	0.3705	0.3694	0.3693	0.3704	0.3693	0.3693	0.3675	0.3658	0.3639	0.3628	0.362	0.3611	0.3594	0.358	0.356	0.3551	0.354	0.3526	0.351	0.3502	0.3481	0.3475	0.3453	0.3451	0.3441	0.3432	0.3428	0.3424	0.3423	0.342	0.3423	0.3415	0.3415	0.3421	0.342	0.3415	0.3424	0.3429	0.3435	0.3445	0.3461	0.3483	0.3504	0.3529	0.3553	0.358	0.3601	0.3631
67	78.0636	0.3551	0.3546	0.3544	0.3558	0.3546	0.3547	0.3532	0.3514	0.3499	0.3488	0.3482	0.3473	0.3459	0.3443	0.3425	0.3416	0.3409	0.3396	0.3381	0.3375	0.3355	0.335	0.333	0.3328	0.332	0.3314	0.3309	0.3307	0.3306	0.3304	0.3309	0.33	0.3302	0.331	0.331	0.3308	0.3318	0.3325	0.3334	0.3347	0.3364	0.339	0.3413	0.344	0.3467	0.3497	0.3519	0.3551
68	77.9455	0.3189	0.3186	0.3186	0.3206	0.3192	0.3197	0.3187	0.3176	0.3163	0.3157	0.3154	0.315	0.314	0.3129	0.3114	0.311	0.3103	0.3093	0.3082	0.308	0.3066	0.3062	0.3049	0.3049	0.3041	0.3038	0.3034	0.3035	0.3035	0.3035	0.3041	0.3035	0.3037	0.3045	0.3046	0.3045	0.3057	0.3064	0.3073	0.3086	0.3102	0.3126	0.3148	0.3174	0.32	0.3227	0.3248	0.3278
69	79.8238	0.3112	0.3118	0.3125	0.3157	0.315	0.316	0.3152	0.3152	0.3146	0.3146	0.3149	0.315	0.3141	0.3138	0.3126	0.3128	0.3127	0.3119	0.3112	0.3113	0.3103	0.3103	0.3095	0.3096	0.3095	0.3095	0.3095	0.31	0.3103	0.3107	0.3116	0.3114	0.3119	0.3132	0.3138	0.3142	0.3159	0.3172	0.3186	0.3204	0.3226	0.3257	0.3286	0.3318	0.3351	0.3386	0.3411	0.3449
70	78.5333	0.2936	0.295	0.2959	0.2992	0.2989	0.3001	0.2995	0.3001	0.2996	0.2998	0.3001	0.3005	0.3	0.3	0.2994	0.2997	0.2998	0.2994	0.2992	0.2994	0.2988	0.299	0.298	0.2985	0.2985	0.2985	0.2986	0.2991	0.2995	0.3002	0.3011	0.301	0.3016	0.303	0.3039	0.3043	0.3063	0.3076	0.3091	0.3109	0.3131	0.3161	0.3188	0.3219	0.3252	0.3284	0.331	0.3345
71	77.688	0.2816	0.283	0.2841	0.2875	0.2874	0.2887	0.2883	0.2892	0.2888	0.2891	0.2895	0.2901	0.2897	0.2897	0.2892	0.2896	0.2897	0.2893	0.2897	0.2898	0.2894	0.2897	0.2892	0.2894	0.2896	0.2898	0.29	0.2908	0.2913	0.2921	0.2931	0.2931	0.2939	0.2953	0.2962	0.2966	0.2987	0.3001	0.3017	0.3037	0.306	0.3092	0.312	0.3153	0.3185	0.3221	0.3247	0.3283
72	79.214	0.2646	0.2665	0.2679	0.2719	0.2719	0.2734	0.2734	0.2741	0.2744	0.2752	0.2758	0.2767	0.2767	0.2772	0.2766	0.2774	0.2777	0.2776	0.2777	0.278	0.2777	0.2783	0.2781	0.2784	0.2787	0.279	0.2796	0.2805	0.2812	0.2821	0.2832	0.2837	0.2845	0.2862	0.2873	0.288	0.2903	0.2919	0.2938	0.2958	0.2982	0.3015	0.3044	0.3078	0.3113	0.315	0.3178	0.3216
73	77.6998	0.3065	0.3075	0.3081	0.3108	0.3102	0.3109	0.3104	0.3104	0.3098	0.3099	0.3099	0.31	0.3091	0.3089	0.3078	0.3077	0.3075	0.3069	0.3059	0.3058	0.3048	0.3047	0.3039	0.3041	0.3037	0.3037	0.3038	0.3042	0.3045	0.305	0.3057	0.3057	0.306	0.3072	0.3078	0.3079	0.3096	0.3107	0.3124	0.3139	0.3161	0.319	0.3217	0.3249	0.3281	0.3314	0.334	0.3375
74	77.1307	0.3185	0.3189	0.3194	0.322	0.3217	0.3224	0.3217	0.322	0.3211	0.3213	0.3213	0.3214	0.3207	0.3206	0.3194	0.3194	0.3193	0.3189	0.3179	0.318	0.317	0.3171	0.3161	0.3162	0.316	0.3158	0.3159	0.3165	0.3167	0.3171	0.3178	0.3176	0.3178	0.3191	0.3195	0.3194	0.321	0.3219	0.3232	0.3247	0.3265	0.3291	0.3313	0.334	0.3366	0.3393	0.3415	0.3446
75	77.0344	0.3348	0.3347	0.3348	0.3376	0.3363	0.3369	0.336	0.3356	0.3346	0.334	0.334	0.3339	0.3327	0.3318	0.3306	0.3304	0.3301	0.3293	0.3279	0.3277	0.3262	0.3259	0.3245	0.3245	0.324	0.3238	0.3236	0.3239	0.3239	0.3242	0.3249	0.3246	0.3248	0.3259	0.3263	0.3262	0.3277	0.3285	0.3299	0.3313	0.3334	0.3363	0.3388	0.3417	0.3448	0.348	0.3504	0.3539
76	77.8191	0.343	0.3425	0.3421	0.3429	0.3419	0.3424	0.341	0.34	0.3383	0.3377	0.337	0.3363	0.3349	0.3337	0.3316	0.3311	0.3303	0.3291	0.3275	0.3269	0.3251	0.3246	0.3229	0.3224	0.3216	0.321	0.3207	0.3208	0.3205	0.3205	0.3209	0.3204	0.3202	0.321	0.3208	0.3206	0.3217	0.3223	0.3233	0.3244	0.3261	0.3286	0.3306	0.3333	0.336	0.3388	0.341	0.3442
77	79.2121	0.3474	0.3471	0.3467	0.3478	0.347	0.3472	0.3461	0.3452	0.3435	0.3428	0.3422	0.3416	0.3402	0.3388	0.3372	0.3365	0.336	0.3347	0.3332	0.3327	0.3309	0.3303	0.3288	0.3284	0.3278	0.3273	0.327	0.3272	0.327	0.327	0.3274	0.3268	0.327	0.3279	0.3278	0.3277	0.3288	0.3295	0.3308	0.332	0.3339	0.3367	0.339	0.3418	0.3447	0.3479	0.3502	0.3536
78	77.8057	0.3194	0.3195	0.3195	0.3208	0.32	0.3204	0.3193	0.3188	0.3178	0.3171	0.3169	0.3166	0.3156	0.3143	0.3133	0.3127	0.3123	0.3113	0.3099	0.3092	0.3077	0.3074	0.3057	0.3058	0.3052	0.3051	0.3047	0.305	0.3049	0.305	0.3053	0.305	0.3051	0.306	0.3062	0.3062	0.3074	0.3082	0.3094	0.3107	0.3126	0.3152	0.3175	0.3203	0.3231	0.3259	0.3282	0.3316
79	77.687	0.3111	0.3116	0.3118	0.3139	0.3129	0.3136	0.3126	0.3124	0.3113	0.3109	0.3111	0.311	0.31	0.3094	0.3084	0.3081	0.3078	0.307	0.3058	0.3055	0.3042	0.3041	0.3029	0.3031	0.3026	0.3022	0.3022	0.3027	0.3026	0.3029	0.3035	0.3033	0.3036	0.3045	0.3051	0.3052	0.3067	0.3078	0.3091	0.3108	0.3127	0.3154	0.318	0.3209	0.3239	0.327	0.3295	0.3329
80	76.7236	0.3255	0.3264	0.3265	0.3282	0.3275	0.3283	0.3275	0.3277	0.3267	0.3263	0.3267	0.3267	0.3258	0.3251	0.3245	0.3241	0.3239	0.3231	0.3221	0.3218	0.3208	0.3208	0.3197	0.32	0.3198	0.3196	0.3195	0.32	0.3201	0.3206	0.3212	0.3209	0.3214	0.3227	0.323	0.3231	0.3247	0.3257	0.3272	0.3288	0.3309	0.3338	0.3364	0.3394	0.3424	0.3457	0.3483	0.3518
81	78.5969	0.2928	0.2942	0.2947	0.2972	0.2967	0.2981	0.298	0.2984	0.2982	0.298	0.2986	0.299	0.2986	0.2984	0.2979	0.2983	0.2984	0.2979	0.2977	0.2977	0.2967	0.297	0.2962	0.2967	0.2964	0.2966	0.2967	0.2974	0.2977	0.2983	0.2992	0.2991	0.2997	0.3008	0.3017	0.302	0.3039	0.3053	0.3067	0.3085	0.3105	0.3135	0.3162	0.3192	0.3222	0.3254	0.3278	0.3312
82	79.2063	0.3146	0.3166	0.3168	0.3194	0.3194	0.3209	0.3206	0.321	0.3211	0.3212	0.3218	0.3227	0.3221	0.3221	0.3216	0.3221	0.3221	0.3216	0.3213	0.3213	0.3207	0.321	0.3202	0.3206	0.3207	0.3211	0.3213	0.3223	0.3227	0.3234	0.3244	0.3245	0.3254	0.3269	0.3279	0.3283	0.3302	0.3317	0.3336	0.3355	0.3378	0.3411	0.3439	0.3473	0.3506	0.3541	0.3567	0.3605
83	78.4215	0.3028	0.305	0.3059	0.3096	0.3094	0.3111	0.3112	0.3117	0.3123	0.3127	0.3136	0.3144	0.3141	0.3144	0.3145	0.315	0.3151	0.315	0.3149	0.3151	0.3147	0.3152	0.315	0.3154	0.3157	0.3163	0.3167	0.3178	0.3185	0.3194	0.3204	0.3206	0.3216	0.3233	0.3244	0.325	0.3272	0.329	0.3309	0.333	0.3355	0.3388	0.3417	0.3451	0.3488	0.3524	0.3552	0.3593
84	78.2582	0.2752	0.2776	0.2786	0.2823	0.2826	0.2844	0.2846	0.2858	0.2862	0.2866	0.2875	0.2887	0.2884	0.2891	0.2889	0.2898	0.2901	0.2899	0.2901	0.2903	0.29	0.2905	0.2904	0.291	0.2913	0.292	0.2924	0.2936	0.2942	0.2952	0.2962	0.2966	0.2976	0.2993	0.3007	0.3013	0.3037	0.3055	0.3075	0.3097	0.3123	0.3157	0.3189	0.3225	0.3262	0.33	0.3329	0.3368
85	78.5498	0.2823	0.2851	0.2863	0.2909	0.2911	0.2933	0.2937	0.2954	0.2958	0.2965	0.2976	0.2991	0.2993	0.3003	0.3004	0.3014	0.3021	0.3022	0.3026	0.3032	0.3031	0.3039	0.304	0.3048	0.3052	0.306	0.3066	0.3079	0.3087	0.3099	0.3111	0.3117	0.3129	0.3148	0.3162	0.3172	0.3197	0.3218	0.3239	0.3262	0.329	0.3326	0.3359	0.3396	0.3434	0.3475	0.3505	0.3546
86	76.9343	0.2337	0.2358	0.237	0.2412	0.2411	0.2431	0.2433	0.2444	0.2449	0.2455	0.2465	0.2478	0.2479	0.2486	0.2487	0.2496	0.2501	0.2501	0.2503	0.2507	0.2506	0.2513	0.2515	0.2522	0.2524	0.253	0.2536	0.2546	0.2553	0.2563	0.2574	0.2577	0.2587	0.2602	0.2613	0.262	0.2642	0.2659	0.2677	0.2697	0.272	0.2751	0.2779	0.2811	0.2844	0.2878	0.2903	0.2938
87	77.0099	0.248	0.2502	0.2514	0.2552	0.2551	0.2572	0.2577	0.2587	0.2594	0.2601	0.2612	0.2627	0.2627	0.2634	0.2637	0.2646	0.265	0.265	0.2656	0.266	0.2657	0.2663	0.2665	0.2677	0.268	0.2686	0.2692	0.2703	0.271	0.272	0.2731	0.2734	0.2745	0.2759	0.277	0.2778	0.2799	0.2816	0.2834	0.2854	0.2877	0.2907	0.2935	0.2966	0.2997	0.303	0.3055	0.3089
88	76.6441	0.3219	0.3229	0.3232	0.3253	0.325	0.3261	0.3254	0.3258	0.3255	0.3252	0.3255	0.3261	0.3255	0.3251	0.3243	0.3245	0.3243	0.3239	0.3234	0.3233	0.3221	0.3225	0.3217	0.322	0.3216	0.3214	0.3216	0.3222	0.3224	0.323	0.3238	0.3236	0.3243	0.3253	0.326	0.3262	0.3279	0.3288	0.3301	0.3317	0.3337	0.3364	0.3388	0.3417	0.3446	0.3476	0.3499	0.3533
89	78.1495	0.2982	0.2985	0.2986	0.3003	0.2995	0.3004	0.2995	0.2992	0.2985	0.2981	0.2982	0.298	0.2973	0.2962	0.2951	0.295	0.2947	0.2941	0.293	0.2927	0.2916	0.2914	0.2904	0.2903	0.2899	0.2895	0.2895	0.2897	0.2898	0.29	0.2905	0.2902	0.2905	0.2913	0.2915	0.2915	0.2928	0.2937	0.2946	0.2958	0.2974	0.2998	0.3017	0.3043	0.3068	0.3095	0.3115	0.3146
90	77.2791	0.3441	0.3437	0.3435	0.3447	0.344	0.3445	0.3432	0.3423	0.3411	0.3401	0.34	0.3392	0.3382	0.3366	0.335	0.335	0.3342	0.3332	0.332	0.3315	0.33	0.3297	0.3282	0.3281	0.3274	0.3269	0.3267	0.3266	0.3265	0.3266	0.3271	0.3265	0.3268	0.3273	0.3276	0.3272	0.3284	0.329	0.3299	0.331	0.3325	0.335	0.3369	0.3395	0.3419	0.3447	0.3467	0.3497
91	80.6799	0.3842	0.3839	0.3834	0.3843	0.3833	0.3839	0.3823	0.3813	0.3795	0.3784	0.3775	0.3769	0.3753	0.373	0.3712	0.3704	0.3693	0.3679	0.3661	0.3651	0.3628	0.3624	0.3606	0.3604	0.3594	0.3585	0.358	0.3579	0.3576	0.3576	0.358	0.3573	0.3576	0.3581	0.3582	0.358	0.3591	0.3599	0.3608	0.3621	0.3638	0.3666	0.369	0.372	0.3751	0.3783	0.3806	0.3842
92	77.308	0.3648	0.3646	0.3648	0.367	0.3661	0.3667	0.3654	0.3648	0.3628	0.3621	0.3616	0.3611	0.3598	0.3582	0.3565	0.356	0.3551	0.3541	0.3524	0.3517	0.3499	0.3496	0.3482	0.3482	0.3474	0.3468	0.3464	0.3467	0.3464	0.3465	0.3471	0.3465	0.3468	0.3476	0.3477	0.3476	0.3489	0.3498	0.3508	0.3521	0.3539	0.3566	0.3589	0.3617	0.3646	0.3676	0.3698	0.3732
93	76.8805	0.293	0.2931	0.2931	0.2948	0.2937	0.2944	0.2935	0.2929	0.2913	0.2907	0.2906	0.2904	0.2893	0.2881	0.2869	0.2865	0.2858	0.2849	0.2834	0.2827	0.2814	0.281	0.2797	0.2795	0.2789	0.2784	0.2783	0.2785	0.2783	0.2783	0.2789	0.2783	0.2786	0.2793	0.2794	0.2795	0.2808	0.2816	0.2825	0.2838	0.2855	0.2882	0.2906	0.2933	0.2961	0.2992	0.3015	0.3049
94	77.9983	0.3174	0.3183	0.3192	0.3222	0.3214	0.3228	0.3224	0.3231	0.3219	0.3219	0.3223	0.3225	0.3217	0.3213	0.3203	0.3206	0.3204	0.3197	0.319	0.319	0.318	0.318	0.3171	0.3174	0.317	0.317	0.317	0.3177	0.3179	0.3183	0.3191	0.3191	0.3197	0.3209	0.3216	0.322	0.3239	0.3253	0.3266	0.3285	0.3307	0.3338	0.3366	0.3398	0.3431	0.3467	0.3493	0.3531
95	77.153	0.3156	0.317	0.3181	0.3223	0.3214	0.3232	0.3227	0.3237	0.3233	0.3233	0.3242	0.3249	0.3245	0.3244	0.3236	0.3244	0.3245	0.3243	0.3242	0.3242	0.3234	0.3238	0.3232	0.3239	0.324	0.3242	0.3243	0.3252	0.3255	0.3261	0.3271	0.327	0.3279	0.3291	0.3301	0.3306	0.3326	0.3339	0.3353	0.3371	0.3393	0.3423	0.345	0.3481	0.3512	0.3545	0.3569	0.3603
96	80.1648	0.2864	0.2884	0.2894	0.2935	0.2929	0.2946	0.2944	0.2954	0.2952	0.2956	0.2964	0.2969	0.2964	0.2969	0.2968	0.2973	0.2972	0.2967	0.2969	0.297	0.2964	0.2966	0.2966	0.2972	0.2972	0.2975	0.2977	0.2985	0.2991	0.2997	0.3008	0.3009	0.3018	0.3032	0.3042	0.3048	0.3069	0.3087	0.3104	0.3124	0.3146	0.3179	0.3208	0.3241	0.3277	0.3313	0.3341	0.3379
97	77.4335	0.2383	0.2401	0.2414	0.2455	0.2452	0.2473	0.2474	0.2488	0.2485	0.2493	0.2504	0.2514	0.2513	0.2518	0.2518	0.2526	0.2528	0.2528	0.2529	0.2532	0.2529	0.2534	0.2533	0.2539	0.2541	0.2545	0.255	0.2559	0.2566	0.2574	0.2585	0.2588	0.2599	0.2614	0.2625	0.2632	0.2654	0.2669	0.2687	0.2707	0.2729	0.276	0.2787	0.2819	0.2851	0.2884	0.2911	0.2946
98	79.0302	0.2516	0.2534	0.255	0.2594	0.2595	0.2617	0.2618	0.2631	0.2634	0.2642	0.2654	0.2668	0.2668	0.2676	0.2677	0.2687	0.2689	0.2692	0.2694	0.2698	0.2696	0.2703	0.2705	0.2712	0.2716	0.2721	0.2726	0.2736	0.2744	0.2753	0.2764	0.2769	0.278	0.2797	0.281	0.2819	0.2842	0.2861	0.288	0.2902	0.2927	0.2959	0.2989	0.3024	0.306	0.3097	0.3125	0.3165
99	78.832	0.3178	0.3191	0.32	0.3231	0.3226	0.3244	0.3239	0.3245	0.3238	0.3243	0.3248	0.3256	0.3248	0.3248	0.324	0.3246	0.3246	0.3244	0.3237	0.3235	0.3229	0.3229	0.3228	0.3231	0.3231	0.323	0.3231	0.3238	0.3242	0.3247	0.3256	0.3255	0.3261	0.3274	0.3284	0.3288	0.3306	0.3319	0.3334	0.3351	0.3374	0.3404	0.3432	0.3465	0.3497	0.3533	0.3559	0.3597
100	77.8658	0.2813	0.2819	0.2827	0.2851	0.2844	0.2858	0.2853	0.2854	0.2844	0.2845	0.285	0.2851	0.2844	0.2836	0.2832	0.2832	0.2832	0.2828	0.282	0.2818	0.281	0.2809	0.2804	0.2804	0.2805	0.2803	0.2803	0.2808	0.281	0.2813	0.2819	0.2818	0.2823	0.2831	0.2838	0.2842	0.2857	0.2868	0.2881	0.2896	0.2916	0.2943	0.2967	0.2997	0.3025	0.3057	0.308	0.3114
101	78.492	0.3275	0.3282	0.3287	0.3312	0.3311	0.3325	0.3319	0.3317	0.3303	0.3305	0.331	0.3311	0.3304	0.3293	0.3284	0.3283	0.3282	0.3279	0.3271	0.3267	0.3253	0.3251	0.3246	0.3248	0.3245	0.3244	0.3242	0.3247	0.3249	0.3252	0.3259	0.3256	0.3261	0.3271	0.3279	0.3281	0.3298	0.331	0.3322	0.3338	0.336	0.3389	0.3416	0.3446	0.3476	0.351	0.3534	0.357
102	78.1709	0.3517	0.3521	0.3517	0.3543	0.3534	0.3541	0.3532	0.3526	0.3505	0.3501	0.3501	0.3496	0.3485	0.3468	0.3455	0.3451	0.3445	0.3438	0.3426	0.342	0.3402	0.34	0.3389	0.3388	0.3383	0.3379	0.3375	0.3379	0.3378	0.3379	0.3382	0.3378	0.338	0.3389	0.3392	0.3392	0.3407	0.3414	0.3426	0.3439	0.3458	0.3486	0.3509	0.3538	0.3567	0.3599	0.3622	0.3658
103	76.4113	0.3363	0.3359	0.336	0.3383	0.3373	0.3379	0.3368	0.3362	0.3343	0.3338	0.3337	0.333	0.3319	0.3305	0.3291	0.3287	0.3284	0.3278	0.3262	0.3257	0.3241	0.3235	0.3224	0.3222	0.3216	0.3211	0.3207	0.3208	0.3207	0.3207	0.3211	0.3205	0.3208	0.3213	0.3215	0.3214	0.3224	0.3229	0.3237	0.3247	0.3259	0.3283	0.3302	0.3325	0.3348	0.3373	0.3392	0.342
104	77.3661	0.32	0.3197	0.3195	0.3211	0.3202	0.3205	0.3195	0.3184	0.3161	0.3156	0.3155	0.3149	0.3139	0.3121	0.3108	0.3103	0.3096	0.3087	0.3071	0.3065	0.3047	0.3041	0.3032	0.3031	0.3022	0.3016	0.3014	0.3013	0.3012	0.3012	0.3015	0.3008	0.3009	0.3016	0.3017	0.3017	0.3029	0.3033	0.304	0.3052	0.3067	0.3091	0.3111	0.3136	0.3161	0.3189	0.3209	0.3238
105	77.7633	0.3324	0.3323	0.3321	0.334	0.3329	0.3332	0.332	0.3314	0.329	0.3287	0.3284	0.3278	0.3267	0.3251	0.3236	0.3232	0.3227	0.3216	0.3202	0.3195	0.3177	0.3174	0.3162	0.316	0.3153	0.3149	0.3146	0.3147	0.3145	0.3145	0.315	0.3144	0.3146	0.3153	0.3155	0.3155	0.3167	0.3173	0.3183	0.3196	0.3213	0.324	0.3261	0.3288	0.3314	0.3345	0.3367	0.3398
106	80.8021	0.3462	0.3466	0.3468	0.3485	0.3477	0.3483	0.3472	0.3468	0.3449	0.3444	0.3444	0.3436	0.3426	0.3411	0.3399	0.3393	0.3389	0.338	0.3366	0.336	0.334	0.3337	0.3328	0.3325	0.3319	0.3316	0.3313	0.3316	0.3315	0.3317	0.3322	0.3317	0.3321	0.333	0.3332	0.3333	0.3347	0.3355	0.3367	0.3383	0.34	0.343	0.3454	0.3483	0.3514	0.3547	0.357	0.3605
107	79.9056	0.346	0.3463	0.347	0.349	0.3484	0.3495	0.3484	0.3484	0.3473	0.3471	0.3473	0.3471	0.3461	0.3451	0.3439	0.3439	0.3435	0.3429	0.3417	0.3413	0.3397	0.3394	0.3385	0.3386	0.3382	0.3381	0.3381	0.3384	0.3386	0.339	0.3397	0.3392	0.3396	0.3407	0.3414	0.3417	0.3433	0.3442	0.3456	0.3472	0.3491	0.3521	0.3548	0.3578	0.361	0.3644	0.3669	0.3705
108	79.6375	0.3166	0.3178	0.3187	0.3209	0.3207	0.3218	0.3211	0.3215	0.3209	0.3208	0.3211	0.3211	0.3205	0.32	0.3191	0.319	0.3188	0.3182	0.3173	0.317	0.3161	0.316	0.3156	0.3158	0.3154	0.3156	0.3154	0.3159	0.3161	0.3167	0.3176	0.3173	0.3179	0.3191	0.32	0.3205	0.3222	0.3235	0.3251	0.327	0.3292	0.3324	0.3354	0.3387	0.3421	0.3455	0.3481	0.352
109	78.7798	0.3345	0.3366	0.3377	0.3408	0.3402	0.3424	0.3421	0.343	0.3425	0.3427	0.3431	0.3438	0.3433	0.3428	0.3422	0.3429	0.3428	0.3427	0.3424	0.3424	0.3419	0.3423	0.3421	0.3421	0.3422	0.3426	0.3428	0.3438	0.3442	0.3451	0.3461	0.3462	0.347	0.3485	0.3498	0.3504	0.3524	0.3541	0.3557	0.3578	0.3602	0.3634	0.3667	0.37	0.3735	0.3772	0.38	0.384
110	77.9401	0.2949	0.297	0.2988	0.3028	0.3026	0.3049	0.3049	0.3064	0.3062	0.3066	0.3076	0.309	0.3091	0.3094	0.3093	0.3102	0.3108	0.311	0.3109	0.3113	0.3112	0.3118	0.3118	0.3123	0.3126	0.3133	0.3137	0.3149	0.3157	0.3167	0.3178	0.3181	0.3191	0.3209	0.322	0.3229	0.3252	0.3269	0.3287	0.3309	0.3333	0.3367	0.3398	0.3433	0.3466	0.3503	0.3531	0.357
111	76.8112	0.2734	0.2757	0.2772	0.2814	0.2808	0.2832	0.2834	0.2848	0.2848	0.2856	0.2864	0.2877	0.2876	0.288	0.2879	0.289	0.2894	0.2895	0.2897	0.2901	0.29	0.2907	0.2909	0.2915	0.2917	0.2925	0.2928	0.294	0.2946	0.2956	0.2968	0.2971	0.298	0.2996	0.3008	0.3016	0.3036	0.3054	0.3071	0.3093	0.3116	0.3149	0.3178	0.321	0.3242	0.3277	0.3302	0.3341
112	79.0389	0.2765	0.2787	0.2808	0.2849	0.2846	0.2871	0.2875	0.2892	0.2894	0.2903	0.2914	0.2934	0.2934	0.2939	0.2942	0.2954	0.2961	0.2963	0.2967	0.2973	0.2972	0.298	0.2983	0.299	0.2996	0.3005	0.301	0.3024	0.3033	0.3045	0.3057	0.3062	0.3074	0.3092	0.3106	0.3116	0.3141	0.3162	0.3184	0.3209	0.3235	0.327	0.3304	0.3339	0.3377	0.3416	0.3445	0.3485
113	76.2849	0.2478	0.2496	0.2511	0.2543	0.254	0.2558	0.2559	0.2569	0.2569	0.2576	0.2587	0.2597	0.2596	0.2595	0.2598	0.2604	0.2608	0.2608	0.2607	0.261	0.2608	0.2613	0.2617	0.2621	0.2623	0.2629	0.2633	0.2642	0.2648	0.2657	0.2669	0.2671	0.2679	0.2694	0.2703	0.2711	0.2731	0.2747	0.2763	0.2782	0.2804	0.2833	0.2861	0.2891	0.2923	0.2956	0.2981	0.3016
114	78.732	0.297	0.2987	0.3002	0.3038	0.3033	0.3053	0.3052	0.3061	0.3053	0.3054	0.306	0.3072	0.3069	0.3065	0.3062	0.3069	0.3072	0.307	0.3068	0.3068	0.3062	0.3068	0.3069	0.3072	0.3073	0.3078	0.308	0.3089	0.3094	0.3103	0.3112	0.3113	0.312	0.3136	0.3147	0.3154	0.3173	0.3189	0.3206	0.3227	0.325	0.3281	0.3311	0.3344	0.338	0.3416	0.3443	0.3483
115	77.7464	0.2914	0.2921	0.2927	0.2954	0.2953	0.2965	0.2959	0.2967	0.2956	0.2958	0.2961	0.2969	0.2964	0.2955	0.295	0.2953	0.2953	0.2948	0.2944	0.2941	0.2933	0.2936	0.2935	0.2939	0.2936	0.2938	0.2938	0.2945	0.2947	0.2952	0.2959	0.2957	0.2962	0.2974	0.2983	0.2988	0.3004	0.3015	0.303	0.3046	0.3065	0.3094	0.3119	0.3148	0.3179	0.3211	0.3235	0.3271
116	77.9919	0.3046	0.3053	0.306	0.3084	0.3079	0.3091	0.3086	0.3088	0.3073	0.3074	0.3075	0.3082	0.3073	0.3066	0.3056	0.306	0.3056	0.305	0.3044	0.3042	0.3032	0.3034	0.3028	0.3029	0.3023	0.3025	0.3024	0.3029	0.303	0.3034	0.3042	0.304	0.3044	0.3054	0.3061	0.3064	0.3082	0.3092	0.3105	0.312	0.314	0.3167	0.3193	0.3222	0.3253	0.3285	0.3309	0.3343
117	78.411	0.3367	0.3375	0.3381	0.3402	0.3397	0.3408	0.3399	0.3401	0.3383	0.3382	0.3383	0.3385	0.3377	0.3364	0.3353	0.3354	0.335	0.3343	0.3335	0.3331	0.3319	0.3321	0.3309	0.3309	0.3305	0.3305	0.3302	0.3308	0.3308	0.3312	0.3319	0.3313	0.3319	0.3328	0.3334	0.3336	0.3351	0.3361	0.3372	0.3386	0.3404	0.3432	0.3455	0.3483	0.3511	0.3543	0.3566	0.36
118	79.9937	0.3235	0.3235	0.3238	0.3243	0.3238	0.3242	0.3231	0.3227	0.3201	0.3194	0.3191	0.3188	0.3176	0.3157	0.3144	0.314	0.3131	0.3123	0.3108	0.3103	0.3088	0.3083	0.3071	0.3067	0.3061	0.3056	0.3052	0.3053	0.3051	0.3052	0.3057	0.3049	0.3052	0.3057	0.306	0.306	0.3071	0.3079	0.3088	0.3101	0.3118	0.3144	0.3168	0.3195	0.3222	0.3252	0.3275	0.3308
119	79.7277	0.2326	0.2342	0.2344	0.2357	0.2357	0.2361	0.236	0.2363	0.2367	0.2362	0.2364	0.237	0.2368	0.2363	0.2362	0.2361	0.2364	0.2357	0.2355	0.2355	0.2351	0.2352	0.2343	0.2344	0.2344	0.2346	0.2349	0.2353	0.2357	0.236	0.2368	0.237	0.2376	0.2388	0.2402	0.2407	0.2424	0.2438	0.2453	0.247	0.2494	0.2519	0.2547	0.2578	0.2612	0.2646	0.267	0.2707
120	77.3806	0.1886	0.1904	0.1911	0.1929	0.1928	0.1935	0.1934	0.1941	0.1946	0.1945	0.1949	0.1955	0.1954	0.1952	0.1951	0.1953	0.1957	0.1951	0.1953	0.1953	0.1949	0.1952	0.195	0.1953	0.1956	0.1962	0.1963	0.1969	0.1973	0.1978	0.1985	0.1989	0.1994	0.2007	0.2019	0.2025	0.2042	0.2056	0.207	0.2088	0.2109	0.2133	0.216	0.2188	0.2219	0.225	0.2273	0.2308
	77.7526	1.17775
	77.1436	1.0764
	78.1587	1.06173
	74.7797	74.7797	76.2729
	80.8021	79.9918	80.8021
	1.18269	1.08779	1.06918
	77.7526	77.1436	78.1587
	0.107964	0.157009	0.126004
[truncated: 464 more columns]
