# Supplementary material for: Robustness of calibration model for prediction of lignin content in different batches of snow pears based on NIR spectroscopy
Source: Front Plant Sci. 2023 Feb 27;14:1128993. doi: 10.3389/fpls.2023.1128993 (PMC10009271; doi:10.3389/fpls.2023.1128993)
Supplement: Supplementary file 3 [file Table_3.xlsx]

## Sheet: Sheet1
sample	VALUE	896.94	900.27	903.59	906.92	910.25	913.58	916.91	920.24	923.56	926.89	930.22	933.55	936.87	940.2	943.53	946.85	950.18	953.51	956.83	960.16	963.48	966.81	970.13	973.46	976.78	980.11	983.43	986.76	990.08	993.41	996.73	1000.05	1003.38	1006.7	1010.02	1013.34	1016.67	1019.99	1023.31	1026.63	1029.95	1033.28	1036.6	1039.92	1043.24	1046.56	1049.88	1053.2
1	75.6849	0.3442	0.3439	0.3424	0.3413	0.3405	0.3403	0.339	0.3375	0.3353	0.334	0.3332	0.332	0.3307	0.3287	0.3268	0.326	0.3253	0.3239	0.3224	0.3216	0.3198	0.3192	0.3171	0.3169	0.316	0.3153	0.3148	0.3145	0.3142	0.3138	0.314	0.3131	0.313	0.3133	0.3134	0.3132	0.3137	0.3138	0.314	0.3148	0.316	0.3178	0.3192	0.3213	0.3228	0.3249	0.3266	0.3289
2	77.0074	0.3632	0.3622	0.3606	0.3588	0.3576	0.357	0.3553	0.3538	0.3516	0.35	0.3487	0.3473	0.3458	0.3431	0.3413	0.3402	0.3394	0.3378	0.336	0.3352	0.3329	0.3321	0.3301	0.3295	0.3284	0.3276	0.327	0.3266	0.3261	0.3257	0.3258	0.3247	0.3245	0.3247	0.3246	0.324	0.3245	0.3243	0.3244	0.3248	0.3261	0.3278	0.3292	0.3313	0.333	0.3351	0.3367	0.3394
3	77.7899	0.3347	0.3333	0.3314	0.3293	0.3281	0.3266	0.3248	0.3233	0.3209	0.3193	0.3178	0.3163	0.3145	0.312	0.3098	0.3083	0.3072	0.3054	0.3035	0.3024	0.3	0.2989	0.2969	0.2961	0.2947	0.2935	0.2929	0.2921	0.2915	0.2909	0.2908	0.2896	0.2892	0.2893	0.2889	0.2883	0.2885	0.2883	0.2883	0.2888	0.2898	0.2916	0.2928	0.2949	0.2965	0.2985	0.3002	0.3027
4	75.913	0.3699	0.3682	0.3661	0.3639	0.3628	0.3621	0.36	0.3583	0.3553	0.3534	0.3523	0.3502	0.3484	0.3448	0.3423	0.3409	0.3395	0.3376	0.3353	0.3343	0.3319	0.3308	0.3282	0.3278	0.3262	0.3251	0.3243	0.3236	0.323	0.3224	0.3224	0.3211	0.3207	0.3207	0.3203	0.3197	0.3201	0.32	0.32	0.3205	0.3217	0.3234	0.3249	0.3272	0.329	0.3313	0.3331	0.3356
5	79.0294	0.3585	0.3565	0.355	0.3533	0.3522	0.3512	0.3497	0.3477	0.345	0.343	0.3419	0.3402	0.3384	0.3355	0.3333	0.3317	0.3304	0.3286	0.3264	0.3253	0.3229	0.3221	0.3198	0.3192	0.3177	0.3165	0.316	0.3153	0.3147	0.3143	0.3144	0.3131	0.3127	0.3127	0.3126	0.3121	0.3126	0.3125	0.3126	0.3132	0.3145	0.3162	0.3179	0.3202	0.3221	0.3245	0.3263	0.329
6	78.822	0.3538	0.353	0.3514	0.3502	0.349	0.3488	0.3472	0.346	0.344	0.3428	0.3415	0.3403	0.3385	0.3359	0.3336	0.3325	0.3316	0.3301	0.3282	0.3274	0.3251	0.3244	0.3222	0.3214	0.3203	0.3194	0.319	0.3183	0.318	0.3176	0.3177	0.3169	0.3167	0.317	0.3171	0.3167	0.3176	0.318	0.3184	0.3193	0.3209	0.3231	0.3252	0.3278	0.3304	0.3332	0.3354	0.3385
7	79.749	0.3584	0.358	0.3572	0.357	0.3564	0.3565	0.3553	0.3544	0.3528	0.3519	0.3509	0.3497	0.3482	0.3462	0.3448	0.3438	0.343	0.3418	0.3401	0.3394	0.3375	0.3369	0.3349	0.3345	0.3334	0.3328	0.3325	0.3324	0.3321	0.332	0.3324	0.3316	0.3315	0.3322	0.3324	0.3323	0.3332	0.3338	0.3345	0.3355	0.3371	0.3396	0.3417	0.3445	0.347	0.35	0.3521	0.3553
8	77.5322	0.313	0.3128	0.312	0.3113	0.3107	0.3112	0.3101	0.3095	0.3078	0.3071	0.3062	0.3054	0.3041	0.3024	0.3008	0.2999	0.2994	0.2981	0.2969	0.2962	0.2945	0.2943	0.2927	0.2925	0.2917	0.2911	0.2908	0.2906	0.2905	0.2903	0.2907	0.29	0.29	0.2906	0.2909	0.2908	0.2918	0.2922	0.2928	0.2937	0.2952	0.2974	0.2992	0.3017	0.3041	0.3066	0.3087	0.3116
9	77.1998	0.3095	0.3094	0.309	0.3089	0.3085	0.3089	0.3082	0.3076	0.3064	0.306	0.3054	0.3046	0.3034	0.3019	0.3007	0.3002	0.2996	0.2986	0.2973	0.2969	0.2957	0.2954	0.2944	0.2941	0.2933	0.2928	0.2928	0.2926	0.2926	0.2926	0.2931	0.2926	0.2927	0.2934	0.2939	0.294	0.295	0.2955	0.2963	0.2974	0.299	0.3012	0.3031	0.3059	0.3082	0.3109	0.3131	0.316
10	78.3054	0.3212	0.3215	0.3211	0.3217	0.3208	0.3211	0.3204	0.32	0.319	0.3185	0.3178	0.3172	0.3162	0.3151	0.3139	0.3133	0.3128	0.312	0.311	0.3106	0.3095	0.3091	0.3083	0.3082	0.3075	0.3071	0.3071	0.307	0.307	0.3071	0.3076	0.3071	0.3073	0.3081	0.3086	0.3086	0.3097	0.3104	0.3112	0.3122	0.3139	0.3162	0.3182	0.321	0.3232	0.3259	0.3281	0.3311
11	75.9008	0.2051	0.207	0.2071	0.2095	0.2094	0.2096	0.2098	0.2109	0.2113	0.2118	0.212	0.2128	0.2127	0.2126	0.2131	0.2129	0.2133	0.2129	0.2132	0.2135	0.2132	0.2133	0.213	0.2133	0.2135	0.2138	0.214	0.2146	0.2151	0.2154	0.2162	0.2166	0.2171	0.2184	0.2197	0.2203	0.2221	0.2235	0.2249	0.2266	0.2288	0.2312	0.2336	0.2366	0.2397	0.2429	0.2452	0.2487
12	79.1998	0.2956	0.297	0.297	0.2981	0.2981	0.299	0.2989	0.299	0.2988	0.2986	0.2989	0.2991	0.2985	0.2979	0.2976	0.2977	0.2979	0.2974	0.2971	0.2971	0.2964	0.2965	0.2961	0.2964	0.296	0.2962	0.2964	0.2967	0.297	0.2974	0.2982	0.298	0.2984	0.2995	0.3004	0.3007	0.3022	0.3033	0.3044	0.3058	0.3078	0.3103	0.3123	0.3152	0.3177	0.3206	0.3228	0.326
13	78.6653	0.2505	0.2521	0.2525	0.2536	0.2536	0.2549	0.2549	0.2553	0.2555	0.2553	0.2556	0.2558	0.2552	0.2545	0.2544	0.2546	0.2548	0.2544	0.2538	0.2539	0.2533	0.2534	0.2532	0.2532	0.2529	0.253	0.2532	0.2535	0.2539	0.2543	0.2552	0.2552	0.2557	0.2569	0.258	0.2585	0.2602	0.2614	0.2627	0.2645	0.2666	0.2694	0.2719	0.2751	0.278	0.2813	0.2838	0.2873
14	78.6557	0.2989	0.2994	0.2995	0.3002	0.2995	0.3002	0.2998	0.2994	0.2985	0.2981	0.2981	0.2979	0.297	0.2958	0.2949	0.2948	0.2944	0.2935	0.2929	0.2927	0.2914	0.2913	0.2903	0.2902	0.2896	0.2894	0.2893	0.2894	0.2895	0.2896	0.2901	0.2899	0.2902	0.291	0.2917	0.2916	0.293	0.2938	0.2949	0.2961	0.2978	0.3002	0.3021	0.3047	0.307	0.3097	0.3119	0.3149
15	77.3113	0.3735	0.374	0.3736	0.3742	0.3739	0.3743	0.3735	0.3734	0.3723	0.3715	0.3712	0.3713	0.37	0.3685	0.3674	0.3673	0.3667	0.3658	0.3648	0.3646	0.3628	0.3625	0.3614	0.3611	0.3603	0.36	0.3599	0.36	0.3599	0.3601	0.3607	0.3602	0.3605	0.3615	0.3623	0.3622	0.3635	0.3642	0.3652	0.3665	0.3683	0.3707	0.3728	0.3756	0.378	0.381	0.3832	0.3864
16	80.2526	0.3307	0.3306	0.3301	0.3302	0.3298	0.3303	0.3295	0.3286	0.3273	0.3264	0.326	0.3254	0.3241	0.3224	0.321	0.3205	0.3197	0.3187	0.3175	0.317	0.3155	0.3151	0.3137	0.3132	0.3124	0.312	0.3116	0.3116	0.3115	0.3113	0.3118	0.3112	0.3112	0.312	0.3124	0.3124	0.3136	0.3141	0.3149	0.3159	0.3176	0.3198	0.3218	0.3245	0.3269	0.3297	0.3319	0.335
17	77.9338	0.3102	0.3099	0.3095	0.309	0.3086	0.309	0.3079	0.3066	0.3051	0.3041	0.3035	0.3029	0.3016	0.2998	0.2982	0.2974	0.2966	0.2956	0.2943	0.2937	0.2919	0.2913	0.2905	0.2898	0.2889	0.2883	0.2879	0.2877	0.2875	0.2874	0.2878	0.2872	0.2871	0.2877	0.288	0.288	0.289	0.2894	0.2902	0.2913	0.2928	0.295	0.2971	0.2997	0.3022	0.3051	0.3073	0.3104
18	77.6109	0.3456	0.3443	0.343	0.3417	0.3406	0.34	0.3387	0.3363	0.334	0.3326	0.3313	0.3297	0.3282	0.325	0.3229	0.3214	0.32	0.3183	0.3163	0.3153	0.3129	0.3117	0.3094	0.3087	0.307	0.3061	0.3055	0.3047	0.3042	0.3038	0.3038	0.303	0.3026	0.3028	0.3028	0.3022	0.3028	0.3029	0.3032	0.3039	0.3052	0.3072	0.309	0.3113	0.3134	0.3159	0.3178	0.3206
19	76.6024	0.3314	0.3305	0.3288	0.3275	0.3257	0.3253	0.3238	0.3215	0.3194	0.3178	0.3167	0.315	0.3134	0.3104	0.308	0.3065	0.3052	0.3034	0.3011	0.3002	0.2978	0.2967	0.2943	0.2935	0.2921	0.2911	0.2905	0.2897	0.2893	0.2887	0.2888	0.2879	0.2874	0.2877	0.2876	0.2871	0.2877	0.2878	0.2881	0.289	0.2903	0.2922	0.2941	0.2966	0.2989	0.3015	0.3035	0.3065
20	77.2466	0.3592	0.358	0.3566	0.3567	0.3552	0.3545	0.353	0.3512	0.3489	0.3477	0.3468	0.3455	0.3442	0.3417	0.3394	0.3382	0.337	0.3353	0.3335	0.3327	0.3305	0.3296	0.3276	0.3271	0.326	0.325	0.3247	0.3242	0.3238	0.3234	0.3235	0.3229	0.3227	0.323	0.3231	0.3226	0.3233	0.3235	0.3239	0.3249	0.3262	0.3282	0.3301	0.3326	0.3347	0.3373	0.3393	0.3422
21	77.0899	0.3185	0.318	0.317	0.3173	0.3161	0.3161	0.3151	0.3138	0.3117	0.3109	0.3101	0.3092	0.3081	0.3058	0.3038	0.3029	0.3019	0.3007	0.2994	0.2988	0.2968	0.296	0.2943	0.2936	0.2926	0.2919	0.2917	0.2915	0.2912	0.291	0.2913	0.2908	0.2906	0.2912	0.2914	0.2912	0.2921	0.2926	0.2933	0.2944	0.2961	0.2984	0.3005	0.3032	0.3057	0.3087	0.311	0.3141
22	76.4299	0.3307	0.3306	0.33	0.3303	0.3293	0.3292	0.3281	0.3271	0.3254	0.3248	0.3238	0.3232	0.3219	0.32	0.3183	0.3176	0.3166	0.3155	0.3142	0.3134	0.3117	0.3112	0.3098	0.3094	0.3084	0.3078	0.3076	0.3074	0.3073	0.307	0.3075	0.3069	0.3068	0.3074	0.3076	0.3074	0.3084	0.3091	0.3099	0.3112	0.3128	0.3151	0.3172	0.3198	0.3223	0.3251	0.3273	0.3304
23	77.0687	0.3206	0.3208	0.3201	0.3216	0.3208	0.3213	0.3205	0.3202	0.3185	0.3181	0.3178	0.3175	0.3167	0.3148	0.3136	0.3133	0.3124	0.3116	0.3104	0.3102	0.3089	0.3084	0.3072	0.3066	0.3061	0.3057	0.3057	0.3058	0.3059	0.306	0.3067	0.3063	0.3064	0.3073	0.3078	0.3079	0.3094	0.3103	0.3112	0.3126	0.3144	0.3171	0.3194	0.3224	0.3252	0.3284	0.3309	0.3344
24	76.4495	0.2813	0.2818	0.2815	0.2831	0.2823	0.2825	0.282	0.2819	0.2805	0.2803	0.28	0.2801	0.2791	0.2775	0.2763	0.2761	0.2757	0.2748	0.2739	0.2737	0.2725	0.272	0.2709	0.2708	0.2702	0.2697	0.2697	0.2699	0.2699	0.27	0.2704	0.2703	0.2703	0.2712	0.2716	0.2717	0.2729	0.2738	0.2747	0.276	0.2777	0.2802	0.2823	0.2849	0.2874	0.2904	0.2927	0.2959
25	76.4755	0.2437	0.2449	0.2453	0.2473	0.2473	0.2482	0.2482	0.2485	0.2482	0.2486	0.2489	0.2493	0.2487	0.2484	0.2479	0.2486	0.2486	0.2481	0.248	0.2483	0.2476	0.248	0.2474	0.2476	0.2475	0.2478	0.248	0.2487	0.2489	0.2494	0.2501	0.2503	0.2507	0.252	0.2531	0.2535	0.255	0.2564	0.2577	0.2593	0.2613	0.2639	0.2663	0.2692	0.2719	0.2749	0.2773	0.2805
26	77.5333	0.254	0.2558	0.2558	0.2587	0.2582	0.2594	0.2594	0.26	0.2604	0.2607	0.2612	0.262	0.2614	0.2614	0.2607	0.2613	0.2612	0.2607	0.2608	0.2611	0.2606	0.2609	0.2603	0.2607	0.2607	0.2609	0.2613	0.2619	0.2622	0.2628	0.2636	0.2638	0.2643	0.2656	0.2666	0.267	0.2686	0.2699	0.2713	0.2729	0.2749	0.2775	0.28	0.2828	0.2857	0.2889	0.2912	0.2946
27	77.3348	0.308	0.3075	0.3067	0.307	0.3065	0.3067	0.3055	0.3052	0.3039	0.3032	0.3026	0.3024	0.3012	0.2999	0.2983	0.2981	0.2974	0.2964	0.2953	0.2947	0.2935	0.2931	0.2918	0.2917	0.2909	0.2905	0.2904	0.2902	0.29	0.2899	0.2903	0.2897	0.2897	0.2904	0.2907	0.2905	0.2912	0.2919	0.2924	0.2935	0.2948	0.2971	0.2988	0.3012	0.3033	0.3058	0.3078	0.3105
28	76.6956	0.3399	0.3384	0.3373	0.3368	0.336	0.3357	0.3337	0.333	0.3311	0.3301	0.329	0.3278	0.3263	0.3243	0.3224	0.3214	0.3203	0.3188	0.3172	0.3164	0.3145	0.3137	0.312	0.3117	0.3108	0.31	0.3095	0.3093	0.3088	0.3085	0.3088	0.308	0.3078	0.3083	0.3084	0.308	0.3087	0.3092	0.3096	0.3106	0.3119	0.3141	0.3159	0.3184	0.3207	0.3235	0.3255	0.3286
29	77.7636	0.3237	0.3224	0.3216	0.3205	0.32	0.3199	0.3183	0.317	0.3155	0.3144	0.3135	0.3126	0.3111	0.3088	0.307	0.3061	0.3052	0.3039	0.3024	0.3015	0.2997	0.2991	0.2973	0.2968	0.2959	0.2951	0.2945	0.2943	0.2939	0.2935	0.2938	0.2929	0.2927	0.2931	0.2929	0.2926	0.2932	0.2935	0.2937	0.2945	0.2958	0.2977	0.2992	0.3015	0.3034	0.3057	0.3076	0.3102
30	76.144	0.3804	0.3779	0.3764	0.3755	0.3738	0.3729	0.371	0.3689	0.3662	0.3646	0.3629	0.3614	0.3595	0.3565	0.3536	0.3522	0.3511	0.3492	0.3468	0.3453	0.3429	0.3419	0.3396	0.3392	0.3378	0.3366	0.3357	0.3351	0.3344	0.3337	0.3339	0.3327	0.3323	0.3325	0.3319	0.3315	0.3319	0.332	0.3323	0.3329	0.3343	0.3364	0.3381	0.3405	0.3426	0.3452	0.3471	0.35
31	76.5733	0.3498	0.3479	0.3465	0.3462	0.3448	0.3442	0.3422	0.3405	0.3381	0.3371	0.3357	0.3344	0.3328	0.3304	0.3281	0.3269	0.3257	0.324	0.3223	0.3211	0.3192	0.3184	0.3163	0.3162	0.315	0.3141	0.3135	0.313	0.3125	0.3119	0.3122	0.3112	0.3109	0.3114	0.3112	0.3108	0.3111	0.3114	0.3118	0.3125	0.3139	0.3159	0.3177	0.3199	0.3222	0.3246	0.3266	0.3292
32	78.0748	0.3472	0.3457	0.345	0.3459	0.3444	0.3447	0.3432	0.3419	0.3403	0.3391	0.3384	0.3373	0.3359	0.3338	0.3322	0.3315	0.3306	0.3292	0.3276	0.3268	0.3249	0.3244	0.3222	0.3219	0.3209	0.3203	0.3199	0.3198	0.3195	0.3193	0.3196	0.3189	0.3188	0.3196	0.3194	0.3193	0.3201	0.3205	0.3211	0.322	0.3237	0.3259	0.3279	0.3306	0.333	0.3358	0.3377	0.3407
33	79.3075	0.2991	0.2987	0.2985	0.2992	0.2984	0.2992	0.2982	0.2974	0.296	0.2953	0.2949	0.2944	0.2933	0.2916	0.2903	0.2896	0.2891	0.288	0.2869	0.2864	0.2848	0.2844	0.2827	0.2828	0.2823	0.2817	0.2814	0.2813	0.2811	0.281	0.2814	0.2808	0.2806	0.2812	0.2811	0.2809	0.2817	0.2822	0.2827	0.2834	0.2848	0.2869	0.2885	0.2908	0.2927	0.295	0.2969	0.2994
34	78.4674	0.3153	0.3154	0.3149	0.3163	0.3154	0.316	0.3154	0.3156	0.3141	0.3138	0.3136	0.3135	0.3126	0.3114	0.3103	0.31	0.3099	0.3091	0.3082	0.3078	0.3067	0.3066	0.3053	0.3054	0.305	0.3047	0.3045	0.3047	0.3048	0.3049	0.3055	0.3051	0.3052	0.3062	0.3065	0.3065	0.3077	0.3086	0.3094	0.3106	0.3123	0.3147	0.3166	0.3192	0.3216	0.3242	0.3261	0.3291
35	76.5595	0.2685	0.2693	0.2697	0.2721	0.2722	0.2732	0.273	0.2738	0.2733	0.2737	0.2738	0.2746	0.2739	0.2739	0.2737	0.2739	0.274	0.2734	0.2734	0.2736	0.2731	0.2734	0.2729	0.273	0.2732	0.2735	0.2737	0.2743	0.2747	0.2753	0.2761	0.2763	0.2767	0.2782	0.2791	0.2794	0.2813	0.2827	0.2841	0.2859	0.288	0.2908	0.2935	0.2966	0.2996	0.3027	0.3052	0.3087
36	77.5121	0.2789	0.2803	0.2809	0.2839	0.2835	0.2845	0.2843	0.2855	0.2852	0.2857	0.2861	0.287	0.2863	0.2864	0.286	0.2865	0.2865	0.2859	0.2861	0.2863	0.2857	0.2863	0.2857	0.286	0.2861	0.2863	0.2867	0.2872	0.2877	0.2883	0.2892	0.2892	0.2898	0.2912	0.292	0.2924	0.2943	0.2957	0.297	0.2987	0.3007	0.3034	0.3058	0.3087	0.3115	0.3146	0.3168	0.3199
37	78.0503	0.2595	0.2602	0.2604	0.262	0.2618	0.2629	0.2624	0.2628	0.2622	0.2623	0.2623	0.2627	0.262	0.2614	0.2608	0.2607	0.2605	0.2598	0.2595	0.2592	0.2584	0.2584	0.2574	0.2578	0.2577	0.2576	0.2577	0.2579	0.2581	0.2585	0.2593	0.2591	0.2595	0.2606	0.2612	0.2616	0.2631	0.264	0.2651	0.2666	0.2684	0.271	0.2735	0.2763	0.2789	0.2819	0.2843	0.2874
38	77.59	0.3318	0.3322	0.3321	0.3339	0.3332	0.3339	0.3332	0.3332	0.332	0.3319	0.3317	0.3317	0.3306	0.3295	0.3284	0.3284	0.328	0.327	0.3264	0.3261	0.3246	0.3245	0.3232	0.3239	0.3232	0.3232	0.3229	0.3229	0.323	0.3232	0.3241	0.3237	0.3239	0.325	0.3256	0.3258	0.3272	0.328	0.3292	0.3305	0.3325	0.3351	0.3374	0.3403	0.3431	0.3461	0.3484	0.3516
39	77.7824	0.2861	0.2856	0.2854	0.286	0.2849	0.2848	0.2836	0.283	0.2813	0.2808	0.2803	0.2792	0.2779	0.2766	0.2749	0.2745	0.2737	0.2727	0.2714	0.2707	0.2693	0.2689	0.2673	0.2672	0.2664	0.2658	0.2655	0.2653	0.2651	0.2649	0.2653	0.2646	0.2645	0.2651	0.2651	0.2651	0.266	0.2665	0.2673	0.2681	0.2696	0.2716	0.2736	0.2759	0.2781	0.2807	0.2827	0.2855
40	76.199	0.3545	0.3528	0.352	0.3522	0.3513	0.3509	0.3497	0.3489	0.3467	0.3462	0.3451	0.3442	0.3428	0.3409	0.3392	0.3383	0.3373	0.3361	0.3346	0.3337	0.332	0.3315	0.3299	0.3296	0.3288	0.3282	0.3277	0.3272	0.3267	0.3266	0.3269	0.3262	0.3261	0.3266	0.3266	0.3263	0.3272	0.3276	0.3281	0.3289	0.3304	0.3325	0.3342	0.3366	0.3387	0.3412	0.3432	0.3458
41	77.7937	0.3474	0.3459	0.3445	0.3449	0.3438	0.3435	0.3419	0.3404	0.3381	0.3369	0.3358	0.3344	0.3328	0.3308	0.3287	0.3277	0.3267	0.325	0.3233	0.3225	0.3201	0.3195	0.3175	0.3171	0.3162	0.3152	0.3146	0.3142	0.3136	0.3133	0.3135	0.3125	0.3123	0.3129	0.3124	0.3122	0.3128	0.3132	0.3135	0.3143	0.3156	0.3177	0.3194	0.3218	0.3238	0.3263	0.3283	0.331
42	76.0049	0.375	0.3727	0.3718	0.3707	0.3695	0.3689	0.3671	0.3652	0.3622	0.3608	0.3593	0.3579	0.356	0.3536	0.351	0.3496	0.3482	0.3466	0.3444	0.3432	0.3406	0.3397	0.3373	0.337	0.3356	0.3345	0.3336	0.333	0.3322	0.3317	0.3318	0.3307	0.3303	0.3306	0.33	0.3295	0.3301	0.3302	0.3307	0.3313	0.3326	0.3346	0.3365	0.3388	0.341	0.3434	0.3454	0.3481
43	76.2526	0.3547	0.353	0.3517	0.3511	0.3501	0.3497	0.3477	0.3459	0.3434	0.3423	0.3408	0.3391	0.3373	0.3348	0.3323	0.3312	0.3297	0.328	0.3261	0.3248	0.3227	0.3217	0.3196	0.3192	0.3181	0.3171	0.3165	0.3159	0.3153	0.3147	0.3148	0.3138	0.3135	0.3139	0.3134	0.3126	0.3133	0.3134	0.3136	0.3143	0.3155	0.3174	0.3191	0.3212	0.3231	0.3256	0.3274	0.33
44	79.4771	0.2993	0.2992	0.2993	0.2998	0.2995	0.3001	0.2991	0.299	0.2977	0.2975	0.2973	0.297	0.2959	0.2947	0.2933	0.293	0.2926	0.2916	0.2908	0.2902	0.2889	0.2885	0.2875	0.2875	0.287	0.2867	0.2866	0.2868	0.2867	0.2867	0.2871	0.2868	0.287	0.288	0.2881	0.2882	0.2896	0.2903	0.2912	0.2925	0.2942	0.2966	0.2989	0.3016	0.3041	0.307	0.3094	0.3122
45	77.4761	0.3051	0.3052	0.3051	0.307	0.3064	0.3069	0.306	0.3058	0.3047	0.3045	0.3041	0.3039	0.3028	0.3021	0.3007	0.3004	0.2999	0.2991	0.2982	0.2978	0.2967	0.2965	0.2957	0.2961	0.2957	0.2954	0.2953	0.2954	0.2956	0.2957	0.2963	0.2961	0.2962	0.2975	0.2978	0.2978	0.2995	0.3004	0.3014	0.3028	0.3046	0.3072	0.3098	0.3127	0.3154	0.3187	0.321	0.3241
46	77.9075	0.3224	0.3215	0.3215	0.3217	0.3207	0.3209	0.319	0.3178	0.3157	0.3148	0.314	0.3128	0.3114	0.3096	0.3076	0.3069	0.3059	0.3044	0.3028	0.3022	0.3	0.2994	0.2976	0.2976	0.2966	0.296	0.2955	0.2954	0.295	0.2949	0.2951	0.2943	0.2942	0.2948	0.2946	0.2944	0.2954	0.2957	0.2965	0.2976	0.2993	0.3015	0.3035	0.3061	0.3085	0.3113	0.3134	0.3164
47	77.648	0.2969	0.2971	0.2966	0.2976	0.297	0.2974	0.2959	0.2951	0.2931	0.2928	0.2923	0.2916	0.2905	0.2889	0.2875	0.287	0.2865	0.2855	0.2839	0.2836	0.282	0.2816	0.28	0.2799	0.2791	0.2786	0.2783	0.2784	0.2783	0.2783	0.2787	0.2781	0.2781	0.2788	0.2788	0.2786	0.2796	0.2801	0.2809	0.2821	0.2835	0.2858	0.2877	0.2901	0.2924	0.2949	0.2968	0.2997
48	77.2451	0.3393	0.3394	0.3393	0.3408	0.3399	0.3405	0.3393	0.3383	0.337	0.3363	0.3359	0.3357	0.3347	0.3338	0.3319	0.3316	0.3309	0.33	0.3287	0.3285	0.3269	0.3266	0.3253	0.3254	0.3248	0.3245	0.3243	0.3245	0.3245	0.3245	0.3252	0.3246	0.3249	0.3258	0.326	0.3259	0.3271	0.3279	0.329	0.3302	0.3318	0.3343	0.3367	0.3393	0.3418	0.3446	0.3467	0.3498
49	78.811	0.3128	0.3131	0.3134	0.3152	0.3149	0.316	0.3149	0.3146	0.3133	0.3129	0.3128	0.3129	0.3121	0.3113	0.3101	0.3098	0.3097	0.3088	0.3079	0.3077	0.3063	0.3063	0.3048	0.3051	0.3045	0.3044	0.3043	0.3044	0.3046	0.3049	0.3057	0.3052	0.3056	0.3066	0.3072	0.3072	0.3087	0.3097	0.3109	0.3123	0.3142	0.3169	0.3194	0.3223	0.3251	0.3282	0.3305	0.3339
50	80.0793	0.3031	0.3045	0.305	0.3084	0.3081	0.3096	0.3092	0.31	0.3093	0.3095	0.3102	0.3109	0.3103	0.3103	0.3097	0.3099	0.3102	0.3095	0.309	0.3092	0.3087	0.3089	0.3081	0.3087	0.3087	0.3089	0.3091	0.3097	0.3102	0.3107	0.3118	0.3117	0.3124	0.3138	0.3145	0.315	0.317	0.3183	0.3198	0.3218	0.3242	0.3273	0.3303	0.3336	0.3371	0.3408	0.3435	0.3472
51	78.8149	0.2781	0.2789	0.2796	0.2824	0.2821	0.2832	0.283	0.2832	0.2825	0.2828	0.2834	0.2838	0.2832	0.2829	0.2823	0.2826	0.2826	0.282	0.2817	0.2817	0.2812	0.2813	0.2804	0.2808	0.2807	0.2807	0.2809	0.2814	0.2819	0.2823	0.2832	0.2831	0.2838	0.2849	0.2855	0.2858	0.2875	0.2885	0.29	0.2915	0.2937	0.2964	0.2989	0.3019	0.3048	0.3079	0.3103	0.3136
52	77.4732	0.3082	0.3088	0.3091	0.3117	0.3111	0.312	0.3115	0.3114	0.3104	0.3103	0.3105	0.3106	0.3098	0.3096	0.3085	0.3084	0.3084	0.3077	0.307	0.307	0.306	0.306	0.3049	0.3053	0.3052	0.305	0.3049	0.3053	0.3056	0.3059	0.3068	0.3066	0.307	0.308	0.3085	0.3087	0.3101	0.3111	0.3123	0.3136	0.3156	0.3182	0.3205	0.3232	0.3258	0.3286	0.3309	0.334
53	77.6222	0.3088	0.3086	0.3083	0.3106	0.3097	0.3106	0.3095	0.309	0.3073	0.3069	0.3068	0.3066	0.3055	0.3047	0.3033	0.303	0.3026	0.3017	0.3007	0.3003	0.2991	0.2987	0.2972	0.2976	0.2969	0.2967	0.2965	0.2965	0.2967	0.2968	0.2975	0.297	0.2972	0.2981	0.2983	0.2982	0.2994	0.3003	0.3014	0.3027	0.3046	0.3072	0.3094	0.3122	0.3149	0.3178	0.3201	0.3233
54	77.2733	0.3191	0.319	0.3191	0.3204	0.3196	0.3202	0.3192	0.3182	0.3167	0.3164	0.3161	0.3153	0.3145	0.3133	0.312	0.3117	0.311	0.31	0.3088	0.3081	0.3067	0.3062	0.3047	0.3046	0.304	0.3037	0.3034	0.3034	0.3034	0.3035	0.3042	0.3038	0.3039	0.3045	0.3047	0.3045	0.3056	0.3062	0.3071	0.3081	0.3097	0.3121	0.3142	0.3168	0.3192	0.322	0.324	0.3269
55	78.3678	0.3588	0.3574	0.3566	0.3571	0.3562	0.356	0.3544	0.3525	0.35	0.349	0.3479	0.3467	0.3451	0.3435	0.341	0.3401	0.339	0.3375	0.3359	0.3348	0.3328	0.3318	0.3299	0.3299	0.3287	0.3278	0.3272	0.3269	0.3267	0.3263	0.3265	0.3257	0.3257	0.3261	0.3259	0.3254	0.3262	0.3268	0.3274	0.3283	0.33	0.3324	0.3346	0.3372	0.3396	0.3425	0.3446	0.3477
56	79.4288	0.3544	0.3536	0.3536	0.3547	0.3534	0.3534	0.352	0.3502	0.3478	0.3468	0.3458	0.3444	0.3428	0.3413	0.3392	0.3383	0.3375	0.3361	0.3345	0.3336	0.3314	0.3306	0.3287	0.3284	0.3274	0.3267	0.3261	0.326	0.3258	0.3255	0.3259	0.3251	0.3251	0.3258	0.3256	0.3253	0.3262	0.3268	0.3275	0.3285	0.3302	0.3326	0.3348	0.3374	0.3399	0.3428	0.3449	0.3479
57	79.2603	0.261	0.2626	0.2636	0.266	0.2662	0.2673	0.2671	0.2677	0.2676	0.2681	0.2685	0.2693	0.2687	0.2689	0.2685	0.2689	0.2691	0.2687	0.2687	0.2688	0.2684	0.2686	0.2685	0.2687	0.2689	0.2693	0.2694	0.2703	0.2708	0.2716	0.2725	0.2727	0.2734	0.2749	0.2757	0.2762	0.2782	0.2794	0.2812	0.2831	0.2852	0.2881	0.2908	0.2939	0.297	0.3004	0.3029	0.3063
58	78.4765	0.2639	0.266	0.2675	0.2714	0.2714	0.2729	0.2729	0.2738	0.2741	0.2749	0.2757	0.2768	0.2766	0.2773	0.277	0.278	0.2786	0.2786	0.2788	0.2795	0.2792	0.2799	0.2797	0.2803	0.2808	0.2813	0.2818	0.283	0.2835	0.2845	0.2856	0.2859	0.2866	0.2884	0.2893	0.2899	0.2922	0.2937	0.2954	0.2972	0.2994	0.3025	0.3054	0.3084	0.3114	0.3146	0.3171	0.3205
59	80.0258	0.2314	0.2335	0.2349	0.239	0.2392	0.2406	0.2409	0.242	0.2423	0.243	0.2441	0.2453	0.2454	0.246	0.246	0.2471	0.2475	0.2475	0.2479	0.2486	0.2486	0.2493	0.2492	0.2501	0.2505	0.2511	0.2517	0.2528	0.2535	0.2545	0.2557	0.2561	0.2568	0.2585	0.2596	0.2603	0.2626	0.2642	0.2659	0.2679	0.2702	0.2732	0.2759	0.2791	0.2822	0.2854	0.288	0.2915
60	81.4246	0.2378	0.2398	0.241	0.2446	0.2443	0.2458	0.2459	0.2464	0.2468	0.2476	0.2484	0.2494	0.2494	0.2498	0.2496	0.2504	0.2507	0.2506	0.2508	0.2511	0.2511	0.2516	0.2515	0.252	0.2523	0.2527	0.2531	0.2541	0.2547	0.2555	0.2567	0.257	0.2577	0.2592	0.2602	0.2608	0.2628	0.2642	0.2659	0.2677	0.2698	0.2729	0.2754	0.2784	0.2815	0.2846	0.2871	0.2905
61	79.0304	0.2494	0.2507	0.2515	0.2552	0.2545	0.2557	0.2555	0.2559	0.2557	0.2563	0.2567	0.2574	0.2569	0.2574	0.2566	0.2571	0.2574	0.2572	0.2571	0.2572	0.2568	0.257	0.2567	0.2571	0.2571	0.2574	0.2577	0.2584	0.2588	0.2595	0.2602	0.2605	0.2609	0.2623	0.263	0.2634	0.2651	0.2664	0.268	0.2697	0.2717	0.2746	0.2771	0.28	0.283	0.2858	0.2883	0.2916
62	77.455	0.2774	0.2776	0.2779	0.2799	0.2794	0.2802	0.2793	0.2792	0.2782	0.278	0.278	0.2778	0.2769	0.2768	0.2756	0.2755	0.2754	0.2746	0.2735	0.2733	0.2722	0.2721	0.2714	0.2713	0.2708	0.2706	0.2705	0.2709	0.271	0.2713	0.2718	0.2715	0.2717	0.2727	0.2729	0.2727	0.2739	0.2747	0.2758	0.2769	0.2786	0.281	0.283	0.2854	0.2878	0.2903	0.2924	0.2953
63	78.5042	0.3203	0.3198	0.32	0.3217	0.3211	0.3216	0.3203	0.3198	0.3188	0.3183	0.3179	0.3177	0.3164	0.3156	0.314	0.3138	0.3136	0.3126	0.3113	0.3111	0.3096	0.3093	0.3077	0.3078	0.3073	0.3069	0.3067	0.307	0.3069	0.307	0.3076	0.3072	0.3073	0.3082	0.3083	0.3081	0.3095	0.3103	0.3114	0.3127	0.3144	0.317	0.3194	0.3221	0.3251	0.3279	0.3303	0.3336
64	78.8871	0.3473	0.3467	0.3464	0.3473	0.3465	0.3464	0.3452	0.3442	0.3427	0.3423	0.3415	0.3411	0.3396	0.3384	0.3366	0.3359	0.3351	0.3338	0.3322	0.3317	0.3297	0.3291	0.3276	0.3274	0.3265	0.3259	0.3255	0.3256	0.3255	0.3255	0.3259	0.3254	0.3254	0.3262	0.3261	0.3258	0.327	0.3276	0.3287	0.3299	0.3317	0.3343	0.3368	0.3396	0.3425	0.3455	0.3478	0.3513
65	78.7251	0.2997	0.2997	0.299	0.3002	0.2994	0.2996	0.2983	0.2973	0.2957	0.2952	0.2948	0.2941	0.2928	0.2916	0.2901	0.2896	0.289	0.2879	0.2865	0.2859	0.2844	0.2838	0.2824	0.2822	0.2814	0.281	0.2806	0.2808	0.2806	0.2805	0.2808	0.2802	0.2802	0.2809	0.2808	0.2807	0.2816	0.2822	0.2832	0.2843	0.2859	0.2884	0.2904	0.2929	0.2953	0.2981	0.3002	0.3034
66	77.5133	0.2937	0.2936	0.2937	0.2948	0.2942	0.2949	0.2939	0.2932	0.2924	0.292	0.2917	0.2916	0.2906	0.2896	0.2886	0.2884	0.2881	0.2871	0.2859	0.2856	0.284	0.2837	0.2823	0.2824	0.282	0.2817	0.2816	0.2818	0.2818	0.2819	0.2823	0.282	0.2821	0.283	0.283	0.2831	0.2841	0.2848	0.2859	0.2872	0.2889	0.2913	0.2933	0.2958	0.2982	0.3009	0.3031	0.306
67	78.6791	0.2765	0.2771	0.2772	0.2781	0.2773	0.2777	0.2768	0.2764	0.2757	0.2754	0.2752	0.2751	0.2742	0.2737	0.2726	0.2724	0.2721	0.2713	0.2702	0.2701	0.2686	0.2685	0.2676	0.2676	0.2671	0.2669	0.2668	0.2671	0.2671	0.2672	0.2678	0.2675	0.2677	0.2685	0.2688	0.2688	0.2701	0.2709	0.272	0.2734	0.2751	0.2776	0.2798	0.2824	0.2852	0.2879	0.2903	0.2935
68	78.8798	0.2909	0.2918	0.2918	0.2937	0.2928	0.2934	0.2926	0.292	0.2917	0.2912	0.2915	0.2915	0.2906	0.2902	0.2894	0.2891	0.289	0.2881	0.2871	0.287	0.286	0.2858	0.2846	0.285	0.2846	0.2844	0.2844	0.2848	0.2849	0.2852	0.2857	0.2855	0.2859	0.287	0.2873	0.2874	0.2888	0.2898	0.291	0.2925	0.2944	0.2971	0.2994	0.3021	0.305	0.3082	0.3105	0.3138
69	79.1538	0.2976	0.2983	0.2982	0.3	0.2992	0.2998	0.2991	0.2991	0.2983	0.2982	0.2983	0.2984	0.2973	0.2969	0.296	0.2957	0.2954	0.2946	0.2938	0.2935	0.2924	0.2923	0.2914	0.2914	0.291	0.2907	0.2907	0.2911	0.2912	0.2915	0.292	0.2917	0.292	0.2931	0.2936	0.2936	0.2951	0.2961	0.2974	0.299	0.301	0.3038	0.3064	0.3093	0.3123	0.3156	0.3181	0.3216
70	81.0037	0.3139	0.3144	0.3146	0.3164	0.3162	0.3174	0.3167	0.317	0.3162	0.3161	0.3164	0.3166	0.3158	0.3157	0.3148	0.3147	0.3146	0.314	0.3133	0.3133	0.3124	0.3122	0.3116	0.3118	0.3115	0.3114	0.3115	0.312	0.3122	0.3127	0.3134	0.3133	0.3139	0.315	0.3156	0.3157	0.3174	0.3187	0.3201	0.3219	0.324	0.3269	0.3297	0.3327	0.336	0.3393	0.3418	0.3454
71	78.2247	0.2623	0.2639	0.2643	0.2666	0.2665	0.2677	0.2676	0.2682	0.2683	0.2685	0.2692	0.2697	0.2693	0.2696	0.2693	0.2696	0.2697	0.2693	0.2694	0.2695	0.269	0.2693	0.2689	0.2691	0.2692	0.2696	0.2698	0.2704	0.2708	0.2716	0.2723	0.2724	0.2731	0.2743	0.2751	0.2754	0.2772	0.2785	0.2799	0.2815	0.2835	0.2862	0.2886	0.2915	0.2943	0.2972	0.2995	0.3028
72	78.3099	0.2875	0.2895	0.2902	0.2937	0.2933	0.295	0.2951	0.296	0.2962	0.2966	0.2974	0.2983	0.2979	0.2986	0.2986	0.2992	0.2995	0.2992	0.2993	0.2996	0.2991	0.2997	0.2996	0.3002	0.3005	0.3011	0.3014	0.3025	0.3031	0.304	0.305	0.3052	0.3062	0.3077	0.3087	0.3091	0.3112	0.3127	0.3145	0.3165	0.3189	0.3219	0.3246	0.3278	0.3312	0.3345	0.3371	0.3407
73	78.479	0.2557	0.2583	0.2594	0.2631	0.2634	0.2651	0.2653	0.2665	0.2669	0.2674	0.2687	0.2696	0.2695	0.2703	0.2703	0.2712	0.2718	0.2718	0.2719	0.2722	0.2722	0.2728	0.2729	0.2735	0.2739	0.2745	0.275	0.2761	0.2768	0.2778	0.2788	0.2793	0.2803	0.2819	0.2831	0.2837	0.2862	0.2877	0.2898	0.2918	0.2943	0.2975	0.3005	0.3039	0.3075	0.3112	0.3139	0.3177
74	77.5355	0.2355	0.2376	0.2388	0.2427	0.2425	0.244	0.2443	0.2456	0.2459	0.2465	0.2476	0.2486	0.2487	0.2494	0.2497	0.2505	0.2509	0.251	0.2511	0.2516	0.2514	0.2519	0.2523	0.2529	0.2532	0.2537	0.2543	0.2554	0.256	0.257	0.258	0.2584	0.2595	0.2611	0.2622	0.2629	0.2651	0.2669	0.2688	0.2709	0.2731	0.2763	0.2792	0.2824	0.2858	0.2893	0.2919	0.2956
75	77.8515	0.216	0.2183	0.22	0.2246	0.2246	0.2272	0.2279	0.2297	0.2302	0.2314	0.2327	0.2345	0.235	0.2357	0.2363	0.2374	0.2384	0.239	0.2398	0.2406	0.2406	0.2416	0.2417	0.2427	0.2433	0.2442	0.2451	0.2466	0.2476	0.2489	0.2502	0.2509	0.252	0.2539	0.2554	0.2566	0.2592	0.261	0.2631	0.2652	0.2678	0.2711	0.2742	0.2775	0.281	0.2847	0.2875	0.2913
76	77.7999	0.237	0.2392	0.2404	0.2437	0.2437	0.2455	0.2459	0.247	0.2474	0.2482	0.2492	0.2508	0.2507	0.2514	0.2516	0.2525	0.253	0.2531	0.2535	0.2541	0.2538	0.2545	0.2546	0.2554	0.2558	0.2563	0.2568	0.2579	0.2587	0.2597	0.2608	0.2611	0.262	0.2635	0.2644	0.2651	0.2672	0.2686	0.2704	0.2723	0.2745	0.2773	0.2799	0.2828	0.2859	0.289	0.2915	0.2947
77	77.7959	0.271	0.2724	0.2734	0.2771	0.2766	0.2779	0.2779	0.2788	0.2786	0.2788	0.2796	0.2806	0.2803	0.2804	0.2803	0.2808	0.2811	0.281	0.281	0.2813	0.2807	0.2811	0.2809	0.2814	0.2818	0.282	0.2825	0.2832	0.2838	0.2846	0.2856	0.2859	0.2867	0.288	0.2889	0.2894	0.2914	0.2929	0.2945	0.2962	0.2985	0.3015	0.3043	0.3074	0.3107	0.314	0.3166	0.3202
78	79.0392	0.3198	0.3209	0.3219	0.3251	0.3245	0.3256	0.3254	0.3258	0.3254	0.3256	0.326	0.327	0.3265	0.3262	0.3255	0.3261	0.326	0.3256	0.3254	0.3254	0.3245	0.3249	0.3243	0.3248	0.3245	0.3247	0.3249	0.3256	0.3261	0.3268	0.3278	0.3276	0.3283	0.3297	0.3305	0.3308	0.3328	0.3342	0.3356	0.3375	0.3398	0.3429	0.3456	0.3489	0.3522	0.3557	0.3583	0.362
79	78.1141	0.3194	0.3194	0.3197	0.3214	0.3205	0.3214	0.3204	0.32	0.3187	0.3183	0.3183	0.318	0.3173	0.3161	0.3151	0.3149	0.3144	0.3139	0.3129	0.3126	0.3114	0.3113	0.3104	0.3102	0.3098	0.3095	0.3093	0.3097	0.3097	0.31	0.3107	0.3103	0.3107	0.3116	0.3119	0.3119	0.3132	0.314	0.315	0.3163	0.3181	0.3205	0.3228	0.3255	0.3281	0.3309	0.333	0.336
80	77.4271	0.3091	0.3087	0.3088	0.3103	0.3098	0.3099	0.3089	0.3079	0.3066	0.3059	0.3057	0.3053	0.3043	0.3028	0.3013	0.3011	0.3006	0.2997	0.2983	0.2977	0.2963	0.2961	0.2946	0.2945	0.2938	0.2933	0.2932	0.2933	0.2932	0.2932	0.2937	0.2931	0.2934	0.294	0.2941	0.294	0.2951	0.2958	0.2967	0.2977	0.2992	0.3016	0.3036	0.3062	0.3087	0.3114	0.3136	0.3166
81	77.4644	0.3279	0.3272	0.3264	0.3271	0.3258	0.3255	0.3241	0.323	0.3209	0.3197	0.319	0.3184	0.3168	0.3148	0.3131	0.3124	0.3112	0.3101	0.3084	0.3075	0.3057	0.3052	0.3036	0.3034	0.3025	0.3016	0.3012	0.3011	0.3008	0.3006	0.301	0.3003	0.3005	0.301	0.3007	0.3003	0.3013	0.3018	0.3026	0.3035	0.305	0.3073	0.3095	0.3119	0.3144	0.3172	0.3191	0.3221
82	79.1537	0.3086	0.3081	0.3085	0.3101	0.3092	0.3101	0.3091	0.3086	0.3069	0.3062	0.306	0.3058	0.3045	0.3033	0.3019	0.3017	0.3009	0.3001	0.2989	0.2982	0.2967	0.2964	0.2951	0.2952	0.2943	0.2938	0.2937	0.2939	0.2939	0.2939	0.2945	0.294	0.2944	0.2952	0.2954	0.2954	0.2967	0.2976	0.2985	0.2999	0.3015	0.304	0.3063	0.309	0.3117	0.3146	0.3168	0.3201
83	79.0768	0.3117	0.312	0.3125	0.3151	0.3144	0.3151	0.3144	0.3141	0.313	0.3129	0.313	0.3132	0.3124	0.3115	0.3104	0.3105	0.3101	0.3095	0.3086	0.3082	0.3069	0.3069	0.3057	0.306	0.3055	0.3054	0.3054	0.3058	0.306	0.3062	0.3071	0.3067	0.3074	0.3082	0.3088	0.3091	0.3107	0.3117	0.3129	0.3144	0.3164	0.3193	0.3219	0.3249	0.328	0.3313	0.3338	0.3373
84	79.8845	0.3272	0.3286	0.3294	0.3331	0.3326	0.3342	0.3335	0.3344	0.3339	0.334	0.3348	0.3356	0.3351	0.3352	0.3349	0.3354	0.3356	0.3356	0.3354	0.3355	0.3351	0.3354	0.3349	0.3358	0.3359	0.3362	0.3363	0.3373	0.3377	0.3383	0.3394	0.3394	0.3402	0.3415	0.3423	0.3428	0.3447	0.3459	0.3471	0.349	0.351	0.3539	0.3566	0.3594	0.3623	0.3655	0.368	0.3712
85	80.1405	0.2843	0.2861	0.2874	0.2915	0.2912	0.2929	0.2929	0.2941	0.2939	0.2946	0.2955	0.2965	0.2962	0.2967	0.2966	0.2974	0.2975	0.2974	0.2976	0.2978	0.2975	0.298	0.2981	0.2988	0.2992	0.2996	0.2999	0.3011	0.3018	0.3025	0.3036	0.3039	0.3049	0.3065	0.3074	0.3083	0.3104	0.3121	0.3137	0.3157	0.3181	0.3213	0.3241	0.3274	0.3308	0.3344	0.3369	0.3407
86	77.9612	0.2267	0.2286	0.2299	0.2338	0.2337	0.2358	0.236	0.2373	0.2375	0.2384	0.2396	0.2407	0.2408	0.2415	0.2416	0.2424	0.2427	0.2429	0.2434	0.2437	0.2436	0.2443	0.2447	0.2452	0.2456	0.2461	0.2466	0.2475	0.2483	0.249	0.2501	0.2504	0.2514	0.2529	0.2539	0.2547	0.2568	0.2584	0.2599	0.2618	0.2638	0.2667	0.2691	0.272	0.2749	0.2778	0.2802	0.2834
87	78.7775	0.3003	0.3012	0.3018	0.3047	0.3039	0.305	0.3045	0.3045	0.3039	0.3039	0.3043	0.3043	0.3035	0.3029	0.3023	0.3023	0.3023	0.302	0.3012	0.301	0.3002	0.3002	0.2997	0.2996	0.2994	0.2994	0.2993	0.2997	0.2998	0.3002	0.3009	0.3006	0.3011	0.302	0.3024	0.3027	0.3043	0.3052	0.3064	0.3079	0.3098	0.3124	0.3148	0.3176	0.3204	0.3235	0.3258	0.3292
88	78.6535	0.2982	0.299	0.2991	0.3012	0.301	0.302	0.3014	0.3009	0.2996	0.2995	0.2995	0.2994	0.2984	0.2974	0.2964	0.2964	0.2961	0.2956	0.2945	0.2942	0.2928	0.2927	0.292	0.2919	0.2915	0.2914	0.2912	0.2916	0.2916	0.2919	0.2924	0.292	0.2924	0.2932	0.2938	0.294	0.2954	0.2962	0.2973	0.2986	0.3004	0.303	0.3054	0.3082	0.3111	0.314	0.3163	0.3195
89	75.4793	0.3004	0.2999	0.2998	0.3011	0.3	0.3008	0.2998	0.299	0.2972	0.2968	0.2966	0.2958	0.2948	0.2934	0.2924	0.292	0.2917	0.2909	0.2894	0.289	0.2873	0.2869	0.2856	0.2858	0.2852	0.2845	0.2842	0.2841	0.284	0.284	0.2843	0.2837	0.2838	0.2841	0.2843	0.2841	0.2851	0.2855	0.2861	0.2871	0.2884	0.2905	0.2921	0.2942	0.2964	0.2989	0.3007	0.3033
90	76.4764	0.3299	0.3296	0.3295	0.3314	0.3302	0.3303	0.3291	0.3285	0.3261	0.3256	0.3253	0.3249	0.324	0.3223	0.3209	0.3205	0.32	0.319	0.3177	0.3171	0.3152	0.3149	0.3138	0.314	0.3133	0.3126	0.3123	0.3124	0.3122	0.3122	0.3126	0.3118	0.3119	0.3125	0.3126	0.3124	0.3135	0.3138	0.3145	0.3155	0.3168	0.3191	0.3208	0.3231	0.3252	0.3277	0.3297	0.3323
91	78.8698	0.2837	0.284	0.2843	0.286	0.2854	0.2863	0.2853	0.2853	0.2838	0.2835	0.2834	0.2831	0.2824	0.2816	0.2807	0.2805	0.2802	0.2796	0.2785	0.2783	0.2769	0.2767	0.2764	0.2764	0.2759	0.2758	0.2756	0.2759	0.276	0.2761	0.2767	0.2762	0.2764	0.2772	0.2776	0.2776	0.2787	0.2794	0.2803	0.2813	0.2828	0.2852	0.2872	0.2895	0.292	0.2947	0.2967	0.2995
92	79.852	0.3018	0.3029	0.3035	0.3053	0.3051	0.3062	0.3058	0.3061	0.305	0.3051	0.3052	0.3057	0.3053	0.305	0.3042	0.3043	0.3042	0.304	0.3032	0.3033	0.3022	0.3024	0.3016	0.302	0.3018	0.3021	0.302	0.3024	0.3028	0.3032	0.3041	0.304	0.3045	0.3055	0.3062	0.3066	0.3081	0.3091	0.3102	0.3118	0.3136	0.3165	0.319	0.3217	0.3246	0.3278	0.33	0.3334
93	77.6362	0.2963	0.2977	0.2989	0.3014	0.3013	0.3032	0.3032	0.3038	0.3033	0.3038	0.3045	0.3053	0.305	0.3049	0.3045	0.3053	0.3055	0.3054	0.3052	0.3055	0.3049	0.3053	0.3053	0.3057	0.3058	0.3061	0.3064	0.3072	0.3077	0.3086	0.3094	0.3094	0.3101	0.3114	0.3126	0.3132	0.3151	0.3165	0.318	0.3197	0.3217	0.3247	0.3274	0.3304	0.3334	0.3366	0.339	0.3425
94	79.3227	0.2294	0.2316	0.2332	0.2372	0.2369	0.239	0.2392	0.2406	0.2406	0.2413	0.2422	0.2432	0.2433	0.2436	0.2438	0.2448	0.2453	0.2456	0.2458	0.2463	0.2464	0.2472	0.2475	0.2481	0.2484	0.2492	0.2497	0.2507	0.2514	0.2523	0.2534	0.2538	0.2547	0.2562	0.2573	0.2582	0.2602	0.2618	0.2635	0.2655	0.2677	0.2707	0.2734	0.2763	0.2794	0.2826	0.2851	0.2886
95	77.6108	0.2341	0.2367	0.2387	0.243	0.243	0.2456	0.246	0.2476	0.248	0.2487	0.2498	0.2514	0.2516	0.2521	0.2524	0.2536	0.2544	0.2546	0.2551	0.2557	0.2556	0.2564	0.2569	0.2578	0.2583	0.2592	0.2598	0.2609	0.2617	0.2629	0.2642	0.2646	0.2657	0.2675	0.2689	0.2699	0.2723	0.2743	0.2763	0.2787	0.2813	0.2846	0.2879	0.2914	0.2951	0.2989	0.3018	0.3058
96	77.8732	0.2435	0.2457	0.247	0.2502	0.2501	0.2521	0.2522	0.2534	0.2533	0.2537	0.2547	0.2559	0.2557	0.256	0.2561	0.2567	0.2572	0.2571	0.2571	0.2575	0.2574	0.258	0.2581	0.2586	0.2589	0.2594	0.2597	0.2607	0.2613	0.2622	0.2632	0.2634	0.2641	0.2655	0.2665	0.2673	0.2691	0.2705	0.2721	0.274	0.2761	0.2789	0.2816	0.2846	0.2876	0.2908	0.2933	0.2967
97	79.5366	0.2546	0.2562	0.257	0.2594	0.2594	0.2608	0.2605	0.2612	0.2607	0.2608	0.2614	0.262	0.2617	0.2613	0.2612	0.2614	0.2616	0.2613	0.2609	0.2609	0.2604	0.2606	0.2607	0.2608	0.2608	0.261	0.2612	0.2619	0.2624	0.263	0.2637	0.2637	0.2644	0.2655	0.2664	0.2668	0.2685	0.2698	0.2712	0.2729	0.2749	0.2778	0.2804	0.2834	0.2865	0.2899	0.2924	0.2959
98	79.0529	0.2836	0.2841	0.2847	0.2864	0.2861	0.287	0.2864	0.2863	0.2849	0.2849	0.2848	0.2852	0.2844	0.2835	0.2825	0.2825	0.2822	0.2818	0.2811	0.2808	0.2797	0.2799	0.2791	0.2793	0.2787	0.2786	0.2786	0.2791	0.2792	0.2796	0.2802	0.2799	0.2803	0.2811	0.2816	0.2817	0.2832	0.2841	0.2853	0.2866	0.2884	0.291	0.2932	0.2959	0.2986	0.3017	0.304	0.3072
99	77.6116	0.4318	0.4326	0.4329	0.4353	0.4351	0.4364	0.4354	0.4353	0.4327	0.4326	0.4326	0.4333	0.4322	0.4305	0.4297	0.4297	0.4292	0.4285	0.4276	0.4272	0.4255	0.4258	0.4249	0.4251	0.4248	0.4247	0.4243	0.425	0.4249	0.4254	0.4261	0.4256	0.4259	0.4268	0.4272	0.4273	0.4288	0.4297	0.4307	0.432	0.4339	0.4365	0.4388	0.4415	0.4441	0.4472	0.4492	0.4525
100	79.0306	0.3292	0.329	0.329	0.3296	0.3293	0.3303	0.3289	0.3282	0.326	0.3254	0.3248	0.3245	0.3234	0.3214	0.3201	0.3197	0.3187	0.318	0.3165	0.316	0.3141	0.3139	0.3126	0.3123	0.3115	0.311	0.3108	0.3108	0.3106	0.3107	0.3111	0.3107	0.3109	0.3114	0.3116	0.3117	0.3129	0.3136	0.3146	0.3158	0.3177	0.3203	0.3226	0.3253	0.3281	0.3312	0.3335	0.3369
101	77.9737	0.2313	0.233	0.233	0.235	0.2347	0.2354	0.2352	0.2353	0.2355	0.2351	0.2354	0.2358	0.2353	0.2343	0.2343	0.2341	0.2342	0.2335	0.2332	0.233	0.2325	0.2326	0.2315	0.2315	0.2315	0.2317	0.2319	0.2321	0.2324	0.2327	0.2335	0.2337	0.2341	0.2351	0.2364	0.2368	0.2385	0.2397	0.241	0.2426	0.2447	0.2473	0.2498	0.2527	0.2557	0.2589	0.2612	0.2649
102	77.6661	0.1939	0.1953	0.1959	0.1974	0.1977	0.1982	0.1981	0.1987	0.199	0.199	0.1993	0.1998	0.1996	0.1991	0.1992	0.1993	0.1996	0.1992	0.1991	0.1993	0.1991	0.1992	0.1989	0.1989	0.1989	0.1994	0.1997	0.2001	0.2005	0.2008	0.2016	0.2018	0.2024	0.2036	0.2048	0.2055	0.2071	0.2084	0.2098	0.2115	0.2136	0.216	0.2184	0.2213	0.2244	0.2274	0.2297	0.2331
103	77.3483	0.1993	0.2012	0.2015	0.2031	0.2033	0.2039	0.2039	0.2047	0.2051	0.2048	0.2052	0.2054	0.2056	0.2051	0.2053	0.2055	0.2056	0.2053	0.2054	0.2056	0.205	0.2052	0.2047	0.205	0.205	0.2055	0.2057	0.2063	0.2068	0.2072	0.2079	0.2083	0.2088	0.21	0.2115	0.2122	0.2138	0.2152	0.2165	0.2183	0.2204	0.2228	0.2254	0.2284	0.2314	0.2345	0.2369	0.2402
104	76.0339	0.2046	0.2063	0.2064	0.2077	0.2075	0.2078	0.2078	0.2084	0.2084	0.2083	0.2087	0.2088	0.2086	0.208	0.2079	0.2078	0.208	0.2077	0.2074	0.2075	0.2068	0.2071	0.2064	0.2065	0.2066	0.2071	0.2071	0.2076	0.208	0.2083	0.209	0.2093	0.2095	0.2106	0.2116	0.2121	0.2138	0.2149	0.2162	0.2177	0.2197	0.222	0.2244	0.2272	0.2301	0.2329	0.2352	0.2385
	78.0314	1.18195
	77.5074	1.0885
	78.3864	1.10846
	75.4793	75.6849	75.4793
	81.4246	80.2526	81.4246
	1.18767	1.1017	1.11751
	78.0314	77.5074	78.3864
	0.116461	0.169995	0.141924
[truncated: 464 more columns]
