# Supplementary material for: Robustness of calibration model for prediction of lignin content in different batches of snow pears based on NIR spectroscopy
Source: Front Plant Sci. 2023 Feb 27;14:1128993. doi: 10.3389/fpls.2023.1128993 (PMC10009271; doi:10.3389/fpls.2023.1128993)
Supplement: Supplementary file 4 [file Table_4.xlsx]

## Sheet: Sheet2
sample	Value	896.94	900.27	903.59	906.92	910.25	913.58	916.91	920.24	923.56	926.89	930.22	933.55	936.87	940.2	943.53	946.85	950.18	953.51	956.83	960.16	963.48	966.81	970.13	973.46	976.78	980.11	983.43	986.76	990.08	993.41	996.73	1000.05	1003.38	1006.7	1010.02	1013.34	1016.67	1019.99	1023.31	1026.63	1029.95	1033.28	1036.6	1039.92	1043.24	1046.56	1049.88	1053.2
1	78.1562	0.334167	0.334567	0.3343	0.334933	0.334467	0.334733	0.3339	0.333333	0.3322	0.331467	0.331033	0.3306	0.329467	0.328	0.326833	0.326167	0.325533	0.324433	0.323267	0.3227	0.321133	0.3208	0.319233	0.318867	0.318233	0.317933	0.317667	0.3176	0.3176	0.317667	0.318233	0.317767	0.317867	0.3187	0.3191	0.319133	0.320433	0.3211	0.322033	0.323267	0.325133	0.3276	0.329967	0.3328	0.335533	0.338633	0.3408	0.344067
2	77.4616	0.2939	0.2955	0.296667	0.299933	0.2998	0.301433	0.3014	0.3022	0.302067	0.302533	0.303267	0.304167	0.303733	0.304033	0.3037	0.304333	0.3045	0.304467	0.3043	0.3046	0.3041	0.3046	0.304433	0.305	0.305233	0.305633	0.3059	0.306767	0.3073	0.3082	0.3092	0.3094	0.310133	0.311567	0.312567	0.313233	0.315233	0.316633	0.3183	0.3201	0.322333	0.325467	0.328167	0.3312	0.334367	0.337733	0.3402	0.343867
3	77.2533	0.2427	0.244	0.243967	0.245533	0.245367	0.245967	0.245633	0.246133	0.245867	0.2457	0.2458	0.2462	0.245633	0.244933	0.244933	0.2446	0.244667	0.244	0.2436	0.2435	0.242633	0.242633	0.241967	0.242133	0.242033	0.242033	0.242133	0.242467	0.2427	0.243067	0.243733	0.243733	0.244067	0.2452	0.246233	0.246767	0.248433	0.2496	0.250933	0.252633	0.254767	0.2573	0.259867	0.262933	0.265933	0.269267	0.271667	0.275233
4	78.0314	0.3558	0.355633	0.354933	0.355167	0.354633	0.354867	0.3537	0.352733	0.351167	0.350333	0.3497	0.349	0.3475	0.345967	0.344267	0.343567	0.342667	0.341433	0.3402	0.339433	0.337567	0.337133	0.3354	0.3353	0.334533	0.334033	0.333567	0.333467	0.3333	0.333233	0.333733	0.333133	0.333167	0.334	0.334167	0.333933	0.335033	0.335767	0.3365	0.337633	0.339367	0.341833	0.343967	0.3467	0.349233	0.352067	0.354167	0.357333
5	77.5847	0.319167	0.319267	0.319267	0.320867	0.320433	0.321167	0.3203	0.320233	0.3189	0.3188	0.318633	0.3187	0.317733	0.3167	0.315733	0.315533	0.315133	0.3143	0.3135	0.313133	0.3119	0.311667	0.3108	0.310733	0.310333	0.310133	0.310067	0.3104	0.310367	0.310667	0.311267	0.310967	0.311233	0.3123	0.312867	0.3129	0.314367	0.315367	0.316433	0.3179	0.3198	0.322433	0.3248	0.3277	0.330533	0.3337	0.336033	0.339367
6	78.0681	0.326333	0.326633	0.325933	0.326667	0.3258	0.325867	0.3249	0.324233	0.3227	0.322	0.321467	0.321033	0.319833	0.318333	0.317067	0.3163	0.315767	0.3146	0.313267	0.3127	0.3112	0.310733	0.3088	0.3086	0.307967	0.307467	0.307267	0.3072	0.3072	0.307133	0.3076	0.307	0.3071	0.307833	0.3084	0.308467	0.309667	0.310433	0.3114	0.312633	0.314533	0.316933	0.319233	0.3221	0.324733	0.327833	0.330067	0.333267
7	77.8082	0.270767	0.272533	0.273433	0.2768	0.276667	0.278267	0.278133	0.2792	0.2791	0.279367	0.280133	0.281033	0.2808	0.280967	0.2809	0.2813	0.281533	0.281267	0.281167	0.2814	0.280967	0.2813	0.281033	0.281467	0.2817	0.2821	0.282367	0.283167	0.283733	0.2844	0.2854	0.285667	0.286467	0.287967	0.289233	0.289967	0.292067	0.293667	0.295333	0.297467	0.299967	0.303	0.306067	0.3095	0.313033	0.316733	0.319467	0.323333
8	77.9324	0.3363	0.337	0.3368	0.3384	0.337767	0.338667	0.338133	0.338167	0.337067	0.336833	0.336767	0.336733	0.335933	0.334833	0.333733	0.3336	0.333267	0.332533	0.331667	0.331333	0.330067	0.330067	0.3288	0.328933	0.328633	0.3285	0.328433	0.3288	0.328967	0.329367	0.3301	0.329833	0.3302	0.3313	0.331967	0.332067	0.333667	0.334733	0.335933	0.3374	0.339433	0.342133	0.344533	0.3476	0.3505	0.353633	0.356	0.3594
9	78.1409	0.281433	0.282367	0.282933	0.285333	0.2848	0.285567	0.285267	0.285633	0.285	0.284967	0.285433	0.285667	0.285067	0.2845	0.284133	0.284133	0.284133	0.2836	0.2831	0.283167	0.282333	0.282433	0.281667	0.281833	0.2817	0.2817	0.281867	0.282367	0.2827	0.2831	0.283967	0.283933	0.284433	0.285633	0.286333	0.286733	0.288367	0.2895	0.290933	0.2925	0.2946	0.297133	0.2997	0.3026	0.305567	0.308733	0.3111	0.314433
10	78.1286	0.322767	0.322667	0.3224	0.323233	0.322433	0.322633	0.321733	0.321233	0.319433	0.318733	0.3184	0.317933	0.316733	0.315167	0.314067	0.313367	0.3128	0.311867	0.310467	0.3099	0.308167	0.307767	0.3065	0.306467	0.3058	0.305267	0.304933	0.304933	0.3048	0.304733	0.305267	0.304767	0.304867	0.305667	0.306	0.306067	0.3073	0.308067	0.309	0.3102	0.312067	0.3145	0.3168	0.319533	0.322333	0.325367	0.3276	0.3308
11	77.9386	0.2755	0.276567	0.2762	0.277167	0.276833	0.277133	0.2765	0.276533	0.275967	0.275533	0.2753	0.2753	0.274567	0.273233	0.272733	0.272233	0.271967	0.271067	0.270233	0.27	0.268833	0.268733	0.267467	0.267367	0.266933	0.266867	0.266767	0.267	0.2671	0.2672	0.267767	0.267633	0.2678	0.268833	0.269667	0.2699	0.2713	0.272267	0.273333	0.2747	0.2768	0.279067	0.2815	0.2844	0.287267	0.290433	0.292733	0.296133
12	77.8776	0.327733	0.328133	0.3281	0.329333	0.328533	0.329367	0.3287	0.328567	0.327267	0.3268	0.326633	0.3265	0.325433	0.3243	0.323133	0.3229	0.322333	0.321433	0.320567	0.3202	0.318833	0.318667	0.3177	0.317633	0.317133	0.3169	0.316733	0.317	0.317167	0.317267	0.3179	0.317433	0.317767	0.3187	0.319267	0.319467	0.320867	0.3217	0.3226	0.324033	0.325867	0.328433	0.330667	0.333533	0.336133	0.339133	0.3414	0.344633
13	77.6528	0.304	0.3042	0.304	0.3054	0.304533	0.3046	0.3038	0.303567	0.302267	0.301733	0.301467	0.301133	0.299933	0.298667	0.297433	0.296933	0.296467	0.2954	0.2944	0.293867	0.292467	0.292067	0.290833	0.290667	0.290167	0.2898	0.289533	0.289633	0.289667	0.289633	0.2902	0.289833	0.29	0.290833	0.2913	0.291433	0.2928	0.293633	0.2947	0.2959	0.297767	0.300167	0.302467	0.305233	0.307967	0.311033	0.3133	0.3167
14	77.721	0.259067	0.260367	0.261067	0.263867	0.263733	0.264767	0.2646	0.2654	0.265233	0.2654	0.265767	0.266467	0.266167	0.265767	0.265567	0.2657	0.266	0.265633	0.265667	0.2658	0.265167	0.2654	0.264667	0.2649	0.264933	0.2652	0.2655	0.2662	0.266633	0.267333	0.2682	0.2683	0.268933	0.270333	0.2713	0.271933	0.273967	0.2753	0.276833	0.278633	0.280933	0.283833	0.286533	0.289733	0.2929	0.296367	0.2989	0.302467
15	77.924	0.3164	0.3169	0.316933	0.318967	0.318	0.318467	0.317733	0.3176	0.3164	0.316067	0.316033	0.315933	0.3152	0.3139	0.3131	0.312833	0.312467	0.311633	0.310667	0.3103	0.3089	0.3087	0.3078	0.3078	0.307367	0.307133	0.307067	0.307367	0.307367	0.307633	0.308167	0.3078	0.3081	0.309033	0.309633	0.309833	0.311233	0.312167	0.313333	0.3147	0.316567	0.319133	0.3214	0.3242	0.327	0.3301	0.332333	0.335533
16	78.26	0.294033	0.293767	0.293033	0.293267	0.292367	0.292	0.290933	0.290233	0.2886	0.287633	0.286867	0.2862	0.285033	0.282933	0.2817	0.280733	0.2801	0.2789	0.2774	0.2767	0.274933	0.2744	0.2727	0.2723	0.271567	0.270933	0.270533	0.270433	0.2701	0.269967	0.2703	0.269733	0.269667	0.270367	0.2706	0.2706	0.271633	0.2723	0.273067	0.274167	0.275867	0.277967	0.28	0.282633	0.285233	0.287967	0.290033	0.293133
17	77.9999	0.3903	0.389467	0.388733	0.3888	0.387567	0.3873	0.385767	0.384067	0.3818	0.380667	0.379733	0.3786	0.377067	0.374733	0.372533	0.371533	0.370533	0.368967	0.3671	0.366167	0.363867	0.363	0.361	0.360667	0.359533	0.358733	0.358133	0.357933	0.357467	0.357267	0.3575	0.3567	0.3567	0.357167	0.357067	0.356667	0.357633	0.358033	0.3587	0.3597	0.361267	0.3636	0.365733	0.3684	0.3708	0.373667	0.375733	0.378733
18	78.366	0.3285	0.3285	0.3279	0.328033	0.327033	0.326967	0.325667	0.324933	0.323133	0.322167	0.321267	0.3205	0.319267	0.317367	0.315933	0.3151	0.314333	0.313	0.3116	0.311	0.309167	0.308533	0.306867	0.3065	0.305567	0.305	0.304567	0.3045	0.3042	0.304067	0.304333	0.3038	0.303767	0.304433	0.3046	0.3045	0.3055	0.306033	0.3069	0.308033	0.309633	0.3119	0.314033	0.3166	0.319133	0.322033	0.324067	0.327133
19	78.005	0.314633	0.3145	0.314033	0.314733	0.313867	0.3135	0.312433	0.3115	0.3102	0.309433	0.308767	0.308167	0.306967	0.3054	0.304067	0.303233	0.3026	0.3015	0.300067	0.299467	0.2978	0.2973	0.295867	0.295567	0.2948	0.294233	0.293933	0.293833	0.293667	0.293633	0.294	0.293467	0.293467	0.2942	0.2943	0.294167	0.295267	0.295867	0.296767	0.297833	0.2995	0.3019	0.303967	0.306667	0.309267	0.312133	0.314233	0.3174
20	78.4279	0.311667	0.311633	0.311267	0.312367	0.3115	0.311667	0.310633	0.309833	0.308633	0.307933	0.307333	0.307033	0.305833	0.3043	0.3027	0.302267	0.301667	0.300467	0.299267	0.2988	0.297333	0.296767	0.295367	0.295233	0.294433	0.293933	0.293733	0.293833	0.293667	0.293667	0.294133	0.293633	0.293667	0.2945	0.2948	0.2948	0.295867	0.2966	0.297467	0.2987	0.3004	0.3029	0.305067	0.307767	0.3104	0.313333	0.315533	0.3188
21	76.8509	0.361733	0.362667	0.3633	0.366133	0.365867	0.367333	0.366767	0.366733	0.365233	0.365267	0.365667	0.3661	0.365267	0.364367	0.363533	0.363633	0.363433	0.363	0.362233	0.3619	0.360633	0.360767	0.3601	0.3603	0.360133	0.360067	0.359933	0.3606	0.360767	0.361233	0.361933	0.3617	0.3622	0.3633	0.364033	0.3643	0.366067	0.367233	0.3685	0.3701	0.3723	0.375233	0.377833	0.380867	0.383933	0.387367	0.389733	0.393333
22	77.664	0.3076	0.308133	0.3081	0.309667	0.309233	0.309667	0.309	0.308933	0.308233	0.307867	0.307767	0.307867	0.3071	0.306333	0.3054	0.3052	0.304867	0.304067	0.303467	0.3032	0.301967	0.3019	0.300867	0.301067	0.3006	0.3004	0.300367	0.3007	0.300867	0.3011	0.301733	0.3015	0.301967	0.3029	0.303533	0.3037	0.305167	0.3062	0.3074	0.308867	0.3109	0.313467	0.3159	0.318867	0.321767	0.324833	0.327133	0.330633
23	76.8164	0.331233	0.331633	0.331	0.331567	0.330633	0.3311	0.330067	0.329367	0.328033	0.327133	0.326967	0.326367	0.325333	0.3235	0.3221	0.321467	0.320767	0.319633	0.3184	0.317867	0.3162	0.3157	0.314333	0.314	0.3132	0.312867	0.3126	0.3126	0.312433	0.312433	0.3129	0.312533	0.312633	0.3134	0.313933	0.313933	0.3152	0.316	0.3169	0.3183	0.320133	0.322667	0.325067	0.327967	0.3308	0.333867	0.336233	0.339667
24	77.9993	0.293933	0.294967	0.294933	0.2968	0.296167	0.296833	0.296333	0.2966	0.296133	0.2958	0.295767	0.296233	0.295333	0.2947	0.294233	0.294	0.293767	0.293033	0.2924	0.2923	0.291333	0.291233	0.2902	0.290367	0.2902	0.290167	0.290167	0.290467	0.290667	0.2911	0.2918	0.2916	0.291967	0.2931	0.293733	0.294067	0.295533	0.296667	0.2978	0.299333	0.301367	0.303933	0.306367	0.3093	0.3122	0.3152	0.3175	0.3208
25	78.2153	0.295633	0.297233	0.2982	0.301533	0.3013	0.302833	0.302767	0.3034	0.303233	0.303533	0.3043	0.305067	0.3047	0.304867	0.3046	0.3051	0.305333	0.3051	0.3049	0.305133	0.3047	0.3051	0.3048	0.305233	0.305433	0.3058	0.306033	0.3069	0.307467	0.308233	0.309233	0.3093	0.3101	0.311567	0.312467	0.313	0.3149	0.316367	0.318	0.3198	0.322033	0.325033	0.3277	0.330767	0.333867	0.3371	0.339633	0.343167
26	77.6823	0.2933	0.293367	0.292733	0.2934	0.2926	0.292433	0.291467	0.290967	0.289833	0.2892	0.2888	0.288267	0.2872	0.285667	0.284733	0.284	0.283667	0.282533	0.2814	0.280933	0.2794	0.278967	0.2776	0.2775	0.2769	0.276533	0.276367	0.276433	0.276267	0.276167	0.276667	0.276333	0.276233	0.277133	0.277667	0.277733	0.278967	0.2797	0.280667	0.2818	0.283533	0.2857	0.287867	0.290567	0.293067	0.295967	0.2981	0.3012
27	78.6684	0.294033	0.295267	0.2954	0.2969	0.296567	0.2976	0.297033	0.2973	0.296567	0.2963	0.296367	0.296533	0.296033	0.2951	0.294567	0.294367	0.2943	0.2936	0.2929	0.292667	0.2917	0.291733	0.2909	0.291	0.2908	0.290767	0.2908	0.291033	0.2913	0.2916	0.292233	0.292167	0.292533	0.293533	0.294367	0.294567	0.2961	0.2972	0.298467	0.3	0.302033	0.304667	0.307167	0.310133	0.313	0.3162	0.318533	0.321933
28	78.008	0.357033	0.356033	0.355267	0.355833	0.3545	0.354433	0.353033	0.351767	0.3495	0.348433	0.3478	0.3467	0.345233	0.343267	0.341467	0.340667	0.3399	0.338467	0.336833	0.3359	0.333933	0.3333	0.331333	0.3311	0.330033	0.3293	0.328867	0.328567	0.328267	0.328033	0.3283	0.327533	0.327467	0.328067	0.327967	0.3278	0.3286	0.329	0.329533	0.330467	0.3321	0.334433	0.336367	0.338933	0.341267	0.344	0.346067	0.348933
29	76.7643	0.330167	0.3312	0.331033	0.332333	0.3321	0.332733	0.3323	0.332333	0.331333	0.331167	0.331067	0.331133	0.330333	0.329533	0.3286	0.3288	0.3286	0.3278	0.327133	0.327033	0.325933	0.326	0.325033	0.325067	0.324767	0.3248	0.3248	0.3253	0.3254	0.325767	0.326467	0.326333	0.3268	0.327933	0.328667	0.328933	0.330533	0.3316	0.332767	0.334267	0.336333	0.339067	0.341567	0.344567	0.3474	0.3506	0.353	0.3564
30	78.4836	0.339567	0.3395	0.339033	0.34	0.339167	0.3393	0.3381	0.337567	0.3359	0.335233	0.334667	0.334333	0.333267	0.3316	0.330267	0.3297	0.329067	0.328033	0.3267	0.326233	0.324667	0.324367	0.3227	0.3224	0.3218	0.321333	0.3211	0.321133	0.321	0.321067	0.3215	0.321	0.321033	0.321867	0.3223	0.322167	0.323433	0.3242	0.325233	0.3265	0.3283	0.330767	0.333033	0.3358	0.3386	0.341533	0.3437	0.346967
31	78.0432	0.356633	0.355333	0.354667	0.3548	0.353667	0.353467	0.352033	0.351133	0.349	0.3481	0.347267	0.346433	0.3446	0.342767	0.341033	0.340233	0.339367	0.337833	0.336567	0.335767	0.333933	0.333233	0.331633	0.331533	0.330633	0.329933	0.329367	0.329133	0.328833	0.328567	0.329	0.3282	0.328067	0.328767	0.3287	0.3284	0.329367	0.329733	0.3303	0.331267	0.332733	0.334967	0.3369	0.339333	0.3415	0.3441	0.346067	0.348733
32	77.1804	0.335833	0.335567	0.335367	0.336733	0.335867	0.3362	0.335033	0.3341	0.332333	0.3317	0.3313	0.330933	0.3297	0.3283	0.326933	0.3264	0.325667	0.324633	0.3233	0.322667	0.320833	0.320433	0.319233	0.319133	0.318367	0.317833	0.317533	0.317667	0.3175	0.317567	0.318	0.317433	0.3176	0.318333	0.3184	0.3183	0.319467	0.320167	0.321067	0.322267	0.323933	0.3265	0.328667	0.331333	0.333967	0.336933	0.339	0.342233
33	77.9769	0.3112	0.3113	0.310867	0.3114	0.310633	0.311067	0.310167	0.3094	0.308133	0.3074	0.3071	0.306433	0.305467	0.3039	0.302567	0.302033	0.301567	0.3006	0.299367	0.298867	0.2975	0.297	0.295867	0.295667	0.294933	0.2945	0.2943	0.294233	0.294233	0.294167	0.294633	0.294133	0.294267	0.2949	0.2952	0.295133	0.296267	0.296867	0.297667	0.298767	0.300333	0.302633	0.3046	0.307167	0.309567	0.312233	0.314267	0.317333
34	77.951	0.306933	0.3079	0.308167	0.3103	0.309967	0.310933	0.310367	0.3106	0.309567	0.309767	0.3098	0.310233	0.309367	0.308733	0.307733	0.307867	0.3077	0.3071	0.306533	0.306433	0.305467	0.305567	0.304933	0.3052	0.305033	0.305	0.3051	0.3056	0.305867	0.306267	0.307033	0.306933	0.307333	0.308567	0.3093	0.309567	0.3113	0.312433	0.313733	0.315367	0.317367	0.320133	0.322667	0.3257	0.328667	0.331967	0.334367	0.337733
35	77.1526	0.288133	0.2899	0.290733	0.294033	0.2936	0.295033	0.295	0.295767	0.295567	0.295967	0.296533	0.2974	0.297	0.296967	0.2965	0.2972	0.2974	0.2972	0.297133	0.297467	0.296967	0.2974	0.297033	0.2975	0.2976	0.297933	0.298233	0.299167	0.299533	0.3003	0.301333	0.3015	0.3021	0.303567	0.3045	0.305	0.306933	0.3083	0.309767	0.311567	0.3137	0.3167	0.319333	0.322333	0.325233	0.3285	0.3309	0.334433
36	78.0351	0.2839	0.2845	0.2845	0.2858	0.2855	0.285967	0.285367	0.285233	0.284533	0.284133	0.284067	0.2841	0.2834	0.282533	0.281667	0.281467	0.281233	0.2805	0.2798	0.2796	0.2786	0.278567	0.277367	0.277467	0.2771	0.277067	0.2771	0.2774	0.277567	0.2778	0.278467	0.2783	0.278633	0.279667	0.2803	0.280533	0.281933	0.282833	0.283967	0.285333	0.2873	0.289833	0.292133	0.294867	0.297567	0.300567	0.302833	0.306067
37	77.6142	0.266067	0.267533	0.2681	0.271033	0.270333	0.2715	0.271	0.2715	0.271067	0.2711	0.2715	0.271833	0.271233	0.271	0.2707	0.270733	0.2708	0.270167	0.269933	0.269933	0.2693	0.269333	0.268767	0.269133	0.268933	0.2691	0.2692	0.269733	0.270067	0.270433	0.271267	0.271333	0.2719	0.273067	0.273933	0.274367	0.276033	0.277367	0.2788	0.2805	0.2825	0.285167	0.287733	0.290667	0.293667	0.2969	0.2993	0.302667
38	77.1442	0.3457	0.345967	0.345567	0.346733	0.345933	0.3468	0.345667	0.345233	0.3436	0.343267	0.342833	0.3424	0.3412	0.339667	0.3383	0.337967	0.3374	0.3365	0.335133	0.334633	0.333167	0.332767	0.3315	0.331367	0.330667	0.330233	0.329967	0.330133	0.3301	0.330167	0.330733	0.3302	0.330333	0.331167	0.331567	0.331567	0.3328	0.333533	0.3345	0.335767	0.337567	0.340133	0.342467	0.345333	0.348033	0.351133	0.353367	0.356733
39	77.2809	0.349	0.3483	0.3478	0.348267	0.347467	0.3478	0.346333	0.345233	0.342967	0.342233	0.341433	0.340833	0.339433	0.337233	0.335633	0.335	0.333933	0.332733	0.331167	0.3304	0.328567	0.328033	0.3266	0.3263	0.3255	0.324833	0.324367	0.324367	0.323967	0.323867	0.324167	0.323467	0.3235	0.324067	0.323967	0.323833	0.324867	0.3254	0.3262	0.327267	0.328867	0.331333	0.333433	0.336067	0.338633	0.3416	0.343767	0.3469
40	76.7964	0.361	0.360633	0.359533	0.358467	0.357367	0.357433	0.3562	0.3548	0.353033	0.351867	0.350967	0.349867	0.348367	0.3461	0.3443	0.343267	0.3424	0.3409	0.339233	0.3385	0.3365	0.335833	0.333867	0.333267	0.332267	0.3315	0.3311	0.3308	0.330467	0.330167	0.330567	0.329833	0.329633	0.330133	0.330367	0.330133	0.330933	0.331233	0.331767	0.332733	0.334333	0.3364	0.338433	0.341033	0.343267	0.345967	0.348067	0.351033
41	77.2079	0.2995	0.3001	0.300033	0.3018	0.301067	0.301967	0.301267	0.301267	0.300533	0.300067	0.299967	0.300033	0.2991	0.2982	0.2974	0.297233	0.296967	0.296133	0.2953	0.295033	0.294067	0.294033	0.292967	0.2931	0.2926	0.292567	0.2925	0.2928	0.292933	0.2933	0.294	0.293733	0.294033	0.2951	0.2957	0.295867	0.297333	0.2984	0.299533	0.301	0.302933	0.305533	0.308	0.310933	0.313733	0.316767	0.319067	0.3223
42	77.5553	0.323367	0.324	0.3242	0.325233	0.324733	0.325667	0.325167	0.324767	0.3238	0.3234	0.323367	0.323333	0.322467	0.3213	0.320433	0.320133	0.319767	0.319067	0.318033	0.3177	0.3166	0.316467	0.315667	0.315633	0.315033	0.314933	0.314833	0.3151	0.315267	0.315533	0.3163	0.316	0.3163	0.317267	0.3179	0.3181	0.3195	0.3205	0.3216	0.323033	0.324967	0.327567	0.329967	0.332867	0.335633	0.338667	0.341033	0.344333
43	78.2144	0.3184	0.319767	0.3207	0.323667	0.323067	0.324467	0.324	0.324433	0.3238	0.324	0.3244	0.324867	0.324267	0.324167	0.323567	0.323733	0.323733	0.323333	0.3228	0.322767	0.321867	0.322133	0.321733	0.322033	0.3219	0.322133	0.322133	0.322833	0.323167	0.323867	0.324733	0.3248	0.3253	0.3266	0.327367	0.3277	0.329533	0.330933	0.3325	0.334333	0.336467	0.339567	0.3424	0.3456	0.348767	0.3522	0.3547	0.358333
44	78.1312	0.304167	0.304867	0.305267	0.307433	0.3068	0.307767	0.307	0.307	0.3061	0.305867	0.305967	0.305867	0.305033	0.304467	0.3035	0.303467	0.303267	0.302633	0.3016	0.301367	0.3003	0.300167	0.299533	0.299533	0.299133	0.299067	0.298967	0.2994	0.2995	0.2999	0.300567	0.3003	0.3007	0.301733	0.302267	0.302333	0.303767	0.304767	0.305967	0.307433	0.309333	0.312067	0.3145	0.317267	0.320167	0.323167	0.325467	0.3288
45	77.8256	0.3019	0.302467	0.303	0.3053	0.3046	0.305633	0.3051	0.304833	0.303867	0.3036	0.303633	0.303933	0.303167	0.3024	0.301533	0.301467	0.3012	0.300467	0.299633	0.299367	0.298333	0.2983	0.2974	0.297633	0.297267	0.297167	0.297133	0.297567	0.297667	0.298033	0.298767	0.298467	0.298933	0.3	0.300433	0.3007	0.302167	0.303233	0.304467	0.305967	0.307833	0.3106	0.3131	0.315933	0.318867	0.322	0.324333	0.327767
46	78.1724	0.3573	0.357433	0.357	0.357933	0.357	0.3573	0.356033	0.3553	0.353833	0.3531	0.352633	0.3521	0.3507	0.3492	0.347667	0.347	0.346367	0.345267	0.343733	0.343133	0.341467	0.340933	0.3392	0.339067	0.338267	0.337767	0.337567	0.337533	0.337433	0.3375	0.337933	0.3374	0.3375	0.3383	0.338633	0.338467	0.339767	0.340533	0.341467	0.342733	0.344633	0.347267	0.3496	0.3525	0.355267	0.3584	0.3607	0.364033
47	77.1836	0.3308	0.331033	0.330467	0.3315	0.3306	0.330267	0.3293	0.328633	0.3274	0.3268	0.326233	0.326167	0.324767	0.323133	0.322033	0.3214	0.3211	0.319933	0.318567	0.317967	0.3165	0.316	0.314433	0.3143	0.3138	0.313267	0.313133	0.313233	0.3131	0.3132	0.313567	0.313233	0.313367	0.314167	0.314467	0.314467	0.3158	0.316633	0.317667	0.3191	0.320933	0.323467	0.3259	0.328733	0.331767	0.3349	0.337233	0.3407
48	77.7573	0.3205	0.321633	0.322167	0.324933	0.324567	0.3257	0.3252	0.325467	0.3248	0.324867	0.325233	0.325567	0.324933	0.3245	0.323833	0.324033	0.323967	0.3235	0.3231	0.323033	0.322033	0.322233	0.321567	0.3218	0.3217	0.321767	0.3219	0.322667	0.322967	0.323533	0.3244	0.324267	0.324967	0.3263	0.327067	0.327367	0.3292	0.3304	0.331933	0.333667	0.335733	0.338833	0.3415	0.3446	0.347667	0.351067	0.3535	0.3571
49	76.781	0.353567	0.352933	0.3521	0.352667	0.3515	0.3515	0.3503	0.348933	0.347167	0.346267	0.345433	0.3445	0.343133	0.341033	0.339067	0.338367	0.337333	0.335967	0.334333	0.333567	0.331667	0.331	0.329167	0.3289	0.327867	0.3272	0.326733	0.3266	0.326367	0.3262	0.326533	0.325933	0.3259	0.326533	0.3267	0.326433	0.3274	0.328067	0.328867	0.330067	0.3317	0.334167	0.3364	0.339133	0.341767	0.344767	0.346933	0.350133
50	77.5282	0.3232	0.323233	0.322633	0.323833	0.322933	0.323067	0.322	0.321467	0.319933	0.3192	0.318833	0.3185	0.317167	0.315867	0.314567	0.313933	0.3135	0.312333	0.311133	0.310633	0.309267	0.3088	0.307033	0.306967	0.306433	0.306033	0.3057	0.305633	0.3057	0.3057	0.3063	0.3058	0.3059	0.306767	0.307133	0.307133	0.308367	0.309167	0.3101	0.311267	0.313267	0.3157	0.318033	0.320867	0.323633	0.326633	0.328933	0.332233
51	76.9888	0.3716	0.3705	0.3696	0.3703	0.368967	0.3688	0.367233	0.3662	0.3641	0.363	0.3623	0.361267	0.3598	0.3576	0.3557	0.3548	0.353967	0.352467	0.350867	0.350067	0.3483	0.347767	0.3461	0.345933	0.344967	0.344333	0.343867	0.343733	0.343367	0.3433	0.3437	0.3429	0.342767	0.3434	0.343367	0.343133	0.343933	0.3445	0.345133	0.3461	0.347733	0.3501	0.352133	0.354767	0.3573	0.360133	0.3622	0.365233
52	78.3437	0.349267	0.349	0.3487	0.3497	0.3487	0.348867	0.347867	0.3471	0.345267	0.344633	0.3439	0.343433	0.342067	0.340367	0.338867	0.338433	0.337633	0.336467	0.3352	0.3346	0.332867	0.3327	0.331233	0.330967	0.3301	0.3297	0.329467	0.329433	0.329267	0.3293	0.3298	0.329233	0.3293	0.330067	0.330467	0.330433	0.331733	0.3324	0.333367	0.334467	0.336267	0.338767	0.341033	0.3439	0.3466	0.349567	0.351833	0.3551
53	77.437	0.319533	0.319433	0.319133	0.320133	0.319433	0.319833	0.318633	0.318033	0.3167	0.316167	0.3157	0.3154	0.314133	0.312633	0.311167	0.310733	0.310133	0.309	0.307933	0.3074	0.3059	0.305533	0.304067	0.303833	0.303267	0.302833	0.3026	0.302733	0.302567	0.3026	0.303133	0.302633	0.302733	0.3035	0.3038	0.303767	0.304933	0.305633	0.306533	0.307767	0.309567	0.312033	0.314167	0.316867	0.319467	0.3224	0.3246	0.3277
54	78.0304	0.3242	0.324633	0.324667	0.3268	0.3262	0.3269	0.326	0.3261	0.3248	0.324367	0.324333	0.324533	0.323567	0.3223	0.3216	0.321367	0.321	0.3201	0.319167	0.3187	0.3175	0.317467	0.3165	0.316467	0.316	0.315767	0.3156	0.315967	0.316	0.3162	0.3168	0.316367	0.3167	0.3177	0.318333	0.318567	0.320067	0.320967	0.322133	0.323533	0.325467	0.328067	0.3305	0.333333	0.3363	0.3395	0.3417	0.345233
55	77.6136	0.323	0.323867	0.3242	0.3267	0.326467	0.327433	0.327133	0.327367	0.3268	0.326933	0.327067	0.327333	0.326533	0.325967	0.3252	0.325367	0.325267	0.324733	0.324267	0.324233	0.3232	0.323367	0.322567	0.322733	0.322567	0.3227	0.322733	0.323333	0.323567	0.3241	0.324967	0.324767	0.3253	0.326567	0.327433	0.327767	0.329467	0.330667	0.332033	0.333667	0.335833	0.338633	0.3413	0.344333	0.347433	0.350667	0.3531	0.3566
56	77.9702	0.293433	0.294333	0.294333	0.296467	0.295667	0.296233	0.295533	0.295433	0.294633	0.294433	0.294333	0.294333	0.293733	0.292767	0.291933	0.2918	0.2915	0.290867	0.290033	0.2899	0.2889	0.288833	0.287633	0.287767	0.287467	0.287333	0.287367	0.287633	0.2878	0.2882	0.288867	0.288567	0.289	0.2901	0.290933	0.291133	0.292767	0.2938	0.2951	0.296667	0.2987	0.301367	0.303967	0.306833	0.3099	0.313	0.315333	0.318833
57	76.4288	0.345967	0.346167	0.345267	0.3455	0.3447	0.344933	0.343933	0.342867	0.341433	0.340933	0.3404	0.339833	0.3384	0.336733	0.335133	0.334733	0.333933	0.332733	0.331433	0.331	0.3293	0.328933	0.327333	0.327133	0.326267	0.3258	0.325533	0.3256	0.325433	0.325467	0.326	0.3255	0.325567	0.326233	0.326667	0.326567	0.327633	0.3283	0.3292	0.330367	0.332	0.3344	0.336533	0.339267	0.3418	0.3447	0.346867	0.350033
58	78.395	0.2871	0.287667	0.2871	0.2877	0.2871	0.287133	0.2865	0.286033	0.285533	0.284733	0.284333	0.284233	0.2831	0.281567	0.280867	0.2802	0.279967	0.278867	0.2778	0.277433	0.2762	0.2758	0.274667	0.2744	0.273733	0.273367	0.273167	0.273233	0.273167	0.273133	0.273567	0.2732	0.273333	0.274133	0.274833	0.275067	0.276433	0.2771	0.278067	0.2794	0.281367	0.283633	0.2859	0.288733	0.2915	0.294533	0.2968	0.300133
59	78.0679	0.318533	0.319767	0.3205	0.3231	0.322633	0.3238	0.3236	0.323833	0.3228	0.322833	0.3232	0.323733	0.323067	0.322567	0.321867	0.322	0.3218	0.321267	0.320767	0.320667	0.319633	0.3197	0.319233	0.319567	0.319333	0.319367	0.319433	0.320067	0.3204	0.320967	0.321767	0.321667	0.3223	0.323533	0.3244	0.324733	0.326533	0.3279	0.329267	0.331	0.333133	0.336067	0.3387	0.341867	0.3449	0.3482	0.350733	0.3543
60	78.9736	0.345433	0.3456	0.3459	0.347367	0.346667	0.347233	0.346267	0.3459	0.344167	0.343667	0.343433	0.343367	0.3422	0.3411	0.339967	0.339767	0.339167	0.3383	0.337133	0.336733	0.335333	0.335167	0.333967	0.333967	0.333567	0.3332	0.3329	0.3333	0.3332	0.333533	0.334267	0.3337	0.334067	0.3349	0.335333	0.335367	0.3367	0.337733	0.3388	0.340233	0.342167	0.344833	0.3473	0.3502	0.353	0.356133	0.3584	0.3618
61	78.1807	0.332467	0.331867	0.331167	0.3322	0.3307	0.330167	0.3288	0.327333	0.325533	0.324467	0.323533	0.322667	0.321267	0.3194	0.317767	0.316833	0.316067	0.3147	0.313233	0.3124	0.310633	0.309933	0.308067	0.307767	0.3068	0.3061	0.305667	0.305267	0.305033	0.304767	0.305133	0.304367	0.3043	0.304933	0.304933	0.304767	0.305667	0.306133	0.306967	0.307867	0.3096	0.311867	0.313933	0.316533	0.319067	0.321933	0.324	0.3271
62	78.2873	0.3543	0.353667	0.352633	0.352733	0.352033	0.3521	0.350767	0.349633	0.347767	0.346733	0.346	0.3454	0.344	0.342067	0.3403	0.339567	0.338733	0.337433	0.336	0.335367	0.333633	0.3331	0.3312	0.330933	0.3298	0.3292	0.328867	0.328633	0.328367	0.3282	0.3286	0.327833	0.327733	0.328333	0.3284	0.328133	0.328933	0.3294	0.329967	0.330967	0.332433	0.3347	0.3366	0.339133	0.3413	0.3439	0.345967	0.3488
63	78.0643	0.370133	0.3698	0.369067	0.368733	0.367933	0.3678	0.3666	0.3658	0.364167	0.363333	0.362367	0.361767	0.360233	0.3582	0.3567	0.355767	0.355033	0.353767	0.3523	0.351533	0.349733	0.349233	0.3473	0.346867	0.346033	0.3455	0.3451	0.345033	0.3447	0.344433	0.3448	0.344067	0.344033	0.344633	0.345067	0.344833	0.3459	0.346467	0.3469	0.3481	0.3498	0.352	0.354133	0.3568	0.359267	0.362167	0.364267	0.367533
64	77.7379	0.331233	0.331433	0.331233	0.333033	0.3319	0.332367	0.3316	0.3312	0.3296	0.3291	0.328933	0.328533	0.3276	0.326167	0.324867	0.324633	0.324	0.323133	0.322033	0.3216	0.3203	0.320067	0.319033	0.319067	0.318433	0.3182	0.318	0.3182	0.318267	0.3185	0.3191	0.318767	0.319067	0.32	0.320433	0.320433	0.321833	0.3228	0.3239	0.325367	0.327133	0.3298	0.332367	0.3352	0.337933	0.341167	0.3434	0.346767
65	78.5984	0.259533	0.260933	0.260567	0.2619	0.2615	0.261633	0.2613	0.261467	0.261233	0.260733	0.260767	0.260933	0.2603	0.259267	0.259	0.258633	0.2586	0.257767	0.257133	0.257033	0.256233	0.256067	0.255133	0.254933	0.2548	0.2548	0.254833	0.255133	0.2553	0.255433	0.256067	0.256033	0.256267	0.2573	0.258367	0.2588	0.260433	0.261567	0.262833	0.2644	0.266533	0.268967	0.271533	0.274533	0.277567	0.280867	0.283133	0.2868
66	78.1479	0.328967	0.329267	0.328567	0.328967	0.3281	0.328333	0.3273	0.326433	0.324833	0.324133	0.323733	0.3232	0.321933	0.320033	0.318767	0.318	0.317367	0.316233	0.314767	0.314267	0.312533	0.311933	0.310433	0.3099	0.3093	0.308767	0.308533	0.308467	0.308267	0.308233	0.308767	0.308167	0.3082	0.308967	0.309233	0.309133	0.310333	0.310967	0.311733	0.312967	0.314733	0.3171	0.3193	0.322033	0.324667	0.327533	0.329767	0.333
67	78.3372	0.3187	0.319033	0.319167	0.321167	0.320533	0.321133	0.320333	0.320067	0.318533	0.3183	0.318267	0.3181	0.317133	0.3161	0.3151	0.3148	0.314433	0.313633	0.312667	0.312167	0.310967	0.3108	0.309767	0.3099	0.309467	0.3092	0.309033	0.309367	0.3094	0.3097	0.310267	0.309833	0.310233	0.311167	0.3115	0.3115	0.312867	0.313733	0.314933	0.316267	0.3181	0.320733	0.3231	0.325833	0.328567	0.3316	0.333867	0.337067
68	78.4197	0.315267	0.316067	0.315967	0.317567	0.316833	0.317333	0.316567	0.3164	0.3155	0.315067	0.314767	0.3147	0.3137	0.312533	0.3116	0.311367	0.310867	0.310067	0.309067	0.3087	0.307467	0.307133	0.306067	0.305867	0.3055	0.305333	0.305167	0.305567	0.3056	0.305833	0.306433	0.3061	0.306367	0.3074	0.308067	0.3083	0.309633	0.310767	0.312033	0.3136	0.3156	0.318267	0.320867	0.323833	0.326867	0.330133	0.332567	0.336133
69	78.0038	0.356933	0.356067	0.3556	0.355833	0.354867	0.354867	0.3534	0.3524	0.3506	0.349667	0.349133	0.348233	0.346867	0.3449	0.343033	0.342267	0.3414	0.3401	0.338533	0.337767	0.335767	0.3351	0.3335	0.333267	0.332433	0.331833	0.3315	0.331367	0.331133	0.331	0.3314	0.3308	0.330767	0.3314	0.331667	0.3315	0.332533	0.333067	0.3338	0.335	0.336567	0.339033	0.3412	0.343933	0.3465	0.349533	0.351733	0.354867
70	77.4542	0.336833	0.336267	0.335767	0.336267	0.335333	0.335433	0.334133	0.333267	0.3314	0.3307	0.330033	0.329167	0.327767	0.326267	0.324633	0.323933	0.323067	0.321767	0.320267	0.319667	0.3178	0.317267	0.315567	0.315467	0.314767	0.314067	0.313667	0.313533	0.3132	0.3131	0.313467	0.312767	0.3127	0.313367	0.313167	0.3129	0.3139	0.314367	0.315067	0.316	0.317433	0.319633	0.321467	0.323867	0.3261	0.328633	0.3307	0.333467
71	78.0651	0.323967	0.3233	0.323167	0.324233	0.323267	0.323467	0.322233	0.321233	0.319867	0.319267	0.318633	0.3181	0.316967	0.3154	0.313933	0.3134	0.312833	0.3117	0.310367	0.309867	0.3083	0.3079	0.306367	0.3062	0.305567	0.305033	0.304767	0.3048	0.304667	0.304633	0.305133	0.304533	0.304633	0.305367	0.3055	0.3054	0.306433	0.307033	0.3079	0.309033	0.310733	0.3131	0.3152	0.3178	0.320133	0.322833	0.325033	0.327933
72	78.9969	0.286633	0.287233	0.287	0.2884	0.287867	0.288	0.287267	0.286933	0.286067	0.285633	0.285433	0.285233	0.284233	0.2832	0.2823	0.281867	0.281567	0.280633	0.2796	0.279233	0.2778	0.277433	0.276333	0.276333	0.2758	0.275467	0.275367	0.275633	0.275533	0.2757	0.276167	0.2759	0.276067	0.276967	0.277333	0.2775	0.2788	0.279733	0.280967	0.282367	0.284233	0.2868	0.2891	0.2919	0.294767	0.297867	0.300133	0.303567
73	77.7513	0.339967	0.3398	0.3395	0.340833	0.340067	0.340533	0.3394	0.3385	0.336967	0.336433	0.336033	0.335433	0.334233	0.332833	0.331367	0.331	0.330267	0.3291	0.327933	0.327267	0.325767	0.325333	0.3238	0.3239	0.3232	0.3228	0.322467	0.322567	0.3225	0.3225	0.323067	0.322533	0.322667	0.3235	0.3237	0.3235	0.324767	0.325533	0.326467	0.3277	0.329433	0.331967	0.334233	0.3369	0.339467	0.342433	0.3446	0.3477
74	77.0634	0.3061	0.3067	0.3064	0.307933	0.307133	0.3075	0.306967	0.3068	0.3056	0.305233	0.305033	0.305033	0.304033	0.302733	0.301833	0.301533	0.3013	0.300433	0.299533	0.299267	0.298167	0.297833	0.296667	0.296433	0.296067	0.295767	0.2957	0.295933	0.2959	0.296067	0.2966	0.296367	0.296467	0.297467	0.297967	0.298267	0.299633	0.300433	0.3015	0.302767	0.304667	0.3071	0.3093	0.3121	0.3147	0.317633	0.319867	0.3231
75	77.2302	0.354067	0.354267	0.3544	0.356	0.355333	0.3562	0.355467	0.3553	0.353767	0.353267	0.352933	0.353033	0.352033	0.350667	0.3496	0.3494	0.349033	0.348	0.347167	0.346633	0.345233	0.345033	0.343767	0.343833	0.3434	0.3431	0.342967	0.343167	0.3431	0.3434	0.344067	0.3437	0.344	0.345067	0.345467	0.345567	0.347	0.348033	0.3491	0.3506	0.3526	0.3553	0.357767	0.360667	0.363567	0.3668	0.369167	0.372533
76	78.1378	0.365	0.3637	0.3625	0.3626	0.361267	0.3608	0.359267	0.358233	0.356167	0.354833	0.3538	0.352667	0.351167	0.348933	0.347133	0.346067	0.345033	0.3435	0.341767	0.340767	0.3388	0.338133	0.336067	0.335733	0.334833	0.334	0.333433	0.333	0.332567	0.3323	0.332667	0.331767	0.331567	0.332133	0.332167	0.3319	0.332767	0.333233	0.333767	0.334667	0.336333	0.338533	0.3405	0.343133	0.345533	0.348333	0.350433	0.353433
77	78.2459	0.337367	0.3374	0.3371	0.3383	0.337467	0.338033	0.3371	0.3363	0.334767	0.3343	0.333967	0.333533	0.3324	0.331133	0.329567	0.329167	0.328767	0.327833	0.326467	0.326167	0.324567	0.3242	0.3229	0.322733	0.322133	0.3217	0.321533	0.321633	0.3216	0.321567	0.3222	0.3216	0.3218	0.322533	0.322933	0.322867	0.324167	0.324833	0.3258	0.326933	0.3286	0.331067	0.333333	0.336067	0.3386	0.341467	0.343633	0.3468
78	78.4797	0.3833	0.383667	0.3829	0.384433	0.3832	0.3833	0.382233	0.381833	0.3803	0.3797	0.379333	0.3791	0.377733	0.376	0.374767	0.374267	0.3737	0.372567	0.371333	0.370767	0.369167	0.3688	0.367333	0.367267	0.366733	0.366367	0.366033	0.366267	0.366	0.3661	0.366633	0.3662	0.3663	0.3672	0.3677	0.367767	0.369133	0.37	0.370933	0.372267	0.374167	0.376833	0.3793	0.3821	0.384933	0.388133	0.390267	0.393833
79	77.6468	0.321667	0.3227	0.3228	0.324367	0.3238	0.324533	0.323933	0.324	0.3231	0.322733	0.322533	0.322467	0.321633	0.320467	0.319767	0.3195	0.3194	0.318633	0.3177	0.317433	0.316233	0.316133	0.314833	0.314667	0.314267	0.314167	0.3141	0.314467	0.314633	0.314933	0.3156	0.315267	0.315567	0.3167	0.317433	0.317833	0.319367	0.320433	0.321633	0.3232	0.3253	0.328067	0.3306	0.333733	0.3367	0.340067	0.3425	0.3461
80	78.9932	0.323967	0.3239	0.323	0.3232	0.322333	0.321967	0.320667	0.319667	0.3182	0.3171	0.316067	0.315567	0.314	0.3122	0.310567	0.3098	0.309167	0.3078	0.306267	0.305633	0.3039	0.303233	0.301467	0.301333	0.300433	0.299767	0.299433	0.299333	0.299	0.2989	0.2992	0.298633	0.298467	0.2991	0.299267	0.299133	0.300067	0.3006	0.301267	0.3023	0.303833	0.306033	0.307933	0.310533	0.312833	0.315567	0.3175	0.320567
81	78.6237	0.2409	0.241933	0.241733	0.243367	0.243067	0.243833	0.243267	0.243333	0.2429	0.2426	0.242733	0.242867	0.242233	0.241433	0.240833	0.2407	0.2406	0.239967	0.2394	0.239333	0.238433	0.238367	0.237567	0.237567	0.2373	0.237233	0.237333	0.2375	0.2377	0.237933	0.238467	0.238333	0.238633	0.239633	0.2403	0.2406	0.241933	0.242967	0.2441	0.245567	0.247467	0.2498	0.252067	0.2548	0.257467	0.260467	0.262633	0.265767
82	77.4196	0.303367	0.303567	0.302567	0.302333	0.301433	0.301033	0.300033	0.2993	0.298033	0.296767	0.296033	0.2953	0.294233	0.292033	0.291033	0.29	0.289533	0.288167	0.286767	0.286233	0.2845	0.283967	0.2822	0.281933	0.281233	0.280833	0.280433	0.280267	0.280033	0.2799	0.280167	0.279567	0.279467	0.280133	0.280567	0.280467	0.281533	0.281967	0.2827	0.2837	0.285467	0.287567	0.289567	0.2922	0.294667	0.297533	0.299533	0.3028
83	77.6419	0.3116	0.311667	0.3114	0.312667	0.3118	0.3123	0.3114	0.310967	0.309467	0.308967	0.308667	0.3084	0.3073	0.305967	0.304867	0.304467	0.304033	0.3031	0.3019	0.301533	0.300133	0.299833	0.298367	0.2983	0.2976	0.297167	0.297	0.2971	0.297	0.297033	0.297567	0.2971	0.2972	0.298033	0.298533	0.298467	0.299633	0.3004	0.3013	0.3026	0.3043	0.306667	0.3088	0.3114	0.313867	0.316633	0.318833	0.321833
84	77.2816	0.2779	0.279767	0.280733	0.284167	0.283833	0.285367	0.285467	0.286433	0.2866	0.287	0.287733	0.2889	0.288533	0.288733	0.288433	0.289167	0.289467	0.2893	0.289467	0.289767	0.2892	0.2897	0.289367	0.29	0.290333	0.2907	0.2912	0.292	0.292533	0.293433	0.2945	0.294833	0.295633	0.2971	0.298167	0.298767	0.300833	0.3024	0.304033	0.305933	0.308267	0.311267	0.314133	0.3173	0.320567	0.323967	0.326533	0.330133
85	78.1746	0.3252	0.325133	0.325167	0.3268	0.325867	0.3265	0.3255	0.324833	0.323333	0.3229	0.322733	0.3223	0.321233	0.3201	0.318833	0.3184	0.3181	0.317167	0.315867	0.315433	0.3139	0.313533	0.3123	0.3123	0.3118	0.3114	0.311133	0.311333	0.311267	0.311433	0.3119	0.311433	0.311633	0.312367	0.3126	0.3126	0.3138	0.3145	0.315567	0.3168	0.318467	0.321	0.323167	0.3257	0.328333	0.331233	0.333333	0.336433
86	78.0071	0.323033	0.323333	0.322767	0.323367	0.322433	0.322467	0.3216	0.321133	0.320033	0.319033	0.3185	0.317867	0.316633	0.315033	0.313833	0.313133	0.312467	0.3113	0.3101	0.309533	0.308067	0.307567	0.306367	0.305833	0.3051	0.304633	0.304333	0.304333	0.304167	0.3041	0.304533	0.303967	0.304	0.304833	0.305333	0.3054	0.306567	0.307233	0.308	0.309233	0.311067	0.313333	0.315567	0.318467	0.321033	0.323933	0.326133	0.3294
87	78.4164	0.261433	0.263367	0.263867	0.266533	0.266233	0.267467	0.267367	0.268067	0.268233	0.268533	0.2691	0.27	0.2696	0.2696	0.269433	0.2699	0.2701	0.269767	0.269733	0.270033	0.2695	0.269967	0.269433	0.269833	0.269967	0.2703	0.2706	0.271333	0.2718	0.2724	0.2734	0.2736	0.2742	0.275633	0.2767	0.277267	0.2791	0.2805	0.282067	0.283867	0.286067	0.288767	0.291433	0.294433	0.2975	0.300767	0.303167	0.3066
88	77.7796	0.3289	0.329633	0.3295	0.3316	0.330767	0.331367	0.3309	0.331	0.330333	0.330033	0.330067	0.330333	0.329467	0.328633	0.327933	0.327767	0.327467	0.326733	0.326033	0.325867	0.324867	0.324767	0.323833	0.324067	0.323633	0.3237	0.3238	0.324267	0.3244	0.324833	0.325567	0.325433	0.325833	0.327033	0.327767	0.328067	0.329733	0.330967	0.3321	0.3338	0.335833	0.338667	0.341133	0.3443	0.3473	0.350633	0.353	0.3565
89	77.5323	0.259867	0.261533	0.2623	0.265233	0.265033	0.2663	0.266233	0.2668	0.2667	0.267	0.2676	0.268333	0.268033	0.268067	0.267533	0.268	0.268233	0.267933	0.2677	0.267967	0.267533	0.267733	0.2674	0.2678	0.267833	0.268133	0.2684	0.2691	0.269533	0.270167	0.271133	0.271233	0.271733	0.2731	0.274033	0.274467	0.276333	0.277667	0.2792	0.2809	0.2831	0.285933	0.288467	0.291567	0.294533	0.2977	0.3002	0.303667
90	78.2503	0.311567	0.312433	0.312233	0.313867	0.313467	0.314067	0.313333	0.3132	0.3125	0.3121	0.312	0.3121	0.3114	0.310433	0.3095	0.3093	0.309167	0.308433	0.307467	0.3073	0.306033	0.306067	0.305	0.3049	0.3046	0.304367	0.3043	0.304567	0.304767	0.305067	0.305767	0.305467	0.305833	0.306867	0.307433	0.3077	0.309167	0.310233	0.311367	0.312933	0.315	0.317567	0.32	0.3229	0.325833	0.329033	0.3314	0.3348
91	77.5481	0.313767	0.314633	0.314967	0.316967	0.3161	0.3168	0.316367	0.3166	0.315867	0.315667	0.315533	0.316167	0.315333	0.314433	0.313767	0.313767	0.3136	0.3129	0.312267	0.312033	0.3109	0.310933	0.310033	0.310067	0.309833	0.3098	0.309833	0.310333	0.3106	0.311033	0.311733	0.3116	0.3121	0.313267	0.3141	0.314467	0.3162	0.3175	0.3188	0.320567	0.322667	0.3255	0.328167	0.331333	0.334533	0.337933	0.3404	0.344033
92	77.8166	0.298467	0.299	0.298967	0.300167	0.2998	0.300367	0.299767	0.299433	0.298733	0.298433	0.2985	0.298433	0.297767	0.2965	0.295667	0.2954	0.2951	0.2943	0.2935	0.293367	0.292333	0.292167	0.2911	0.2911	0.290567	0.2905	0.290533	0.290833	0.290967	0.2912	0.291933	0.291767	0.292167	0.2932	0.293933	0.294233	0.2957	0.2968	0.297867	0.299467	0.301567	0.3041	0.3066	0.309533	0.312467	0.315633	0.317967	0.321367
93	77.1501	0.2888	0.289833	0.290233	0.292667	0.292233	0.2932	0.2929	0.293033	0.292433	0.292533	0.292933	0.293233	0.2926	0.2921	0.291367	0.291733	0.2916	0.291233	0.2907	0.290767	0.289867	0.2901	0.289533	0.2898	0.2897	0.289633	0.2898	0.2904	0.290667	0.2911	0.291867	0.291833	0.292267	0.2934	0.294067	0.2943	0.295967	0.297	0.298233	0.2998	0.301633	0.304367	0.306667	0.309433	0.312167	0.315167	0.317433	0.320733
94	78.1921	0.290667	0.2913	0.290933	0.2919	0.291433	0.291867	0.291133	0.290667	0.289733	0.289533	0.2893	0.2891	0.2882	0.287	0.286033	0.2856	0.285333	0.284367	0.283367	0.2831	0.2819	0.281633	0.280667	0.280367	0.28	0.2797	0.2796	0.279767	0.279733	0.2798	0.280333	0.280067	0.280233	0.281067	0.281633	0.2817	0.283	0.2839	0.284867	0.2863	0.288167	0.290567	0.292767	0.295467	0.2981	0.301067	0.3033	0.3064
95	77.7847	0.2691	0.270567	0.271133	0.2735	0.273233	0.274233	0.274	0.274567	0.274233	0.274333	0.274967	0.275333	0.2749	0.274567	0.2743	0.2745	0.274533	0.2742	0.273833	0.2738	0.273067	0.273367	0.272533	0.2729	0.272933	0.273333	0.273367	0.2741	0.274467	0.275	0.275733	0.2759	0.2764	0.2777	0.2786	0.2791	0.280933	0.282267	0.2838	0.285533	0.2877	0.2905	0.293133	0.2962	0.299367	0.3025	0.305	0.3086
96	79.0735	0.319067	0.318833	0.318167	0.318433	0.3176	0.317333	0.316367	0.315667	0.314167	0.313433	0.3126	0.312033	0.3108	0.309	0.307667	0.307	0.3064	0.3051	0.303767	0.303233	0.3017	0.301067	0.2996	0.299433	0.298667	0.298167	0.2978	0.2977	0.297567	0.297467	0.2978	0.297267	0.2972	0.298033	0.298233	0.2982	0.299367	0.299967	0.300667	0.3018	0.303467	0.3058	0.307933	0.3106	0.313067	0.315967	0.318067	0.321033
97	79.1112	0.3164	0.316067	0.315533	0.316267	0.3155	0.315533	0.314633	0.314233	0.3131	0.312467	0.311967	0.311833	0.310733	0.3093	0.308033	0.3075	0.3071	0.306067	0.305	0.3045	0.303167	0.302833	0.301533	0.3015	0.3009	0.300567	0.300267	0.300267	0.3002	0.300167	0.300767	0.300333	0.300433	0.3012	0.301633	0.301767	0.302933	0.303733	0.3047	0.305867	0.3076	0.309933	0.312	0.314733	0.317233	0.3201	0.3222	0.325333
98	78.3954	0.345	0.344367	0.3432	0.343167	0.342033	0.341467	0.339967	0.338333	0.336433	0.335	0.333967	0.332767	0.331233	0.328767	0.327	0.325767	0.3248	0.323167	0.321533	0.3206	0.3185	0.317767	0.3157	0.315133	0.314167	0.313433	0.312833	0.312333	0.312033	0.3117	0.3119	0.311	0.310833	0.3113	0.3114	0.311167	0.312	0.312367	0.313	0.314067	0.315667	0.317867	0.319967	0.3226	0.325067	0.327933	0.329967	0.3331
99	78.2834	0.3193	0.320233	0.320733	0.323467	0.3229	0.323967	0.3234	0.323467	0.322367	0.3226	0.322767	0.323033	0.3223	0.3219	0.3209	0.320967	0.3209	0.320333	0.319567	0.319467	0.3184	0.318467	0.317633	0.3179	0.317633	0.317733	0.317667	0.318	0.3183	0.318833	0.3197	0.319433	0.319833	0.321033	0.321667	0.321833	0.323433	0.324467	0.3258	0.3274	0.3294	0.332267	0.334833	0.337733	0.3407	0.343833	0.346233	0.349633
100	77.5324	0.3441	0.3443	0.343867	0.344433	0.3437	0.344167	0.343233	0.342767	0.341133	0.340467	0.340133	0.3396	0.3386	0.336633	0.335367	0.334833	0.334133	0.3331	0.331933	0.331467	0.330033	0.3296	0.327967	0.3278	0.327133	0.326767	0.326633	0.326733	0.3267	0.326733	0.327433	0.326867	0.326933	0.327767	0.3283	0.3283	0.3296	0.3304	0.331133	0.332467	0.334267	0.3367	0.338933	0.3418	0.344367	0.3474	0.3497	0.352967
101	78.0754	0.305233	0.3057	0.305633	0.307433	0.306833	0.307233	0.3063	0.306133	0.305167	0.3047	0.304667	0.304733	0.303733	0.302933	0.3018	0.301533	0.3013	0.300233	0.299333	0.299133	0.297967	0.297733	0.2966	0.2967	0.296333	0.2961	0.296033	0.2962	0.2963	0.296467	0.2972	0.2968	0.297067	0.2981	0.298667	0.298833	0.300333	0.3012	0.302367	0.303733	0.3058	0.3084	0.310867	0.313767	0.3166	0.319733	0.322133	0.325567
102	79.3069	0.3094	0.309767	0.309667	0.3114	0.310567	0.311067	0.310233	0.310133	0.308833	0.308367	0.308233	0.3081	0.307167	0.306033	0.305067	0.304767	0.3045	0.303767	0.3029	0.302633	0.301367	0.3012	0.299833	0.299933	0.299633	0.299433	0.299267	0.299433	0.2995	0.299633	0.300233	0.299833	0.300067	0.301	0.301433	0.301533	0.302933	0.303833	0.304733	0.306067	0.307833	0.310367	0.312533	0.315267	0.317867	0.320833	0.322933	0.3261
103	77.9661	0.272267	0.2741	0.274933	0.2781	0.277933	0.279267	0.279167	0.279967	0.279833	0.2801	0.2807	0.2815	0.281067	0.2812	0.280867	0.281433	0.281567	0.281367	0.2811	0.281233	0.280767	0.2811	0.280867	0.281333	0.2814	0.2818	0.282033	0.282967	0.283367	0.2841	0.285	0.2852	0.285933	0.287367	0.288267	0.288767	0.290733	0.292233	0.2939	0.295833	0.298067	0.301133	0.3039	0.307	0.310267	0.313633	0.316267	0.319867
104	76.8859	0.329133	0.3297	0.329833	0.332067	0.331567	0.332033	0.331333	0.331267	0.330033	0.329933	0.329767	0.3297	0.3287	0.327867	0.3268	0.326633	0.3263	0.3254	0.324733	0.324367	0.323267	0.323233	0.321967	0.322033	0.3217	0.3215	0.321467	0.321667	0.321867	0.322133	0.322867	0.3226	0.3229	0.324133	0.324567	0.324633	0.3262	0.327333	0.3285	0.330067	0.332033	0.334767	0.3373	0.3402	0.3432	0.346433	0.348767	0.352133
105	78.6009	0.343767	0.3435	0.3428	0.3433	0.342233	0.342267	0.340833	0.339433	0.337467	0.336267	0.3355	0.334433	0.333	0.330967	0.3293	0.3284	0.327667	0.326133	0.324733	0.323967	0.321867	0.321133	0.319267	0.318833	0.318033	0.317467	0.3169	0.316733	0.3165	0.316333	0.316733	0.316	0.315967	0.316733	0.316933	0.316667	0.3178	0.318367	0.3191	0.320167	0.3219	0.324233	0.326467	0.329133	0.331667	0.334667	0.3368	0.3399
106	77.8394	0.327333	0.327433	0.3275	0.329033	0.3284	0.329	0.3279	0.3273	0.3258	0.325233	0.3249	0.324733	0.323567	0.322333	0.3211	0.320733	0.320033	0.319167	0.3181	0.3176	0.3161	0.315867	0.314467	0.314367	0.313767	0.3133	0.313067	0.3132	0.3132	0.313333	0.313833	0.313367	0.313633	0.314433	0.314767	0.314733	0.315967	0.316867	0.3178	0.319167	0.320933	0.3235	0.325733	0.3285	0.331167	0.3341	0.336367	0.339567
107	78.5496	0.3506	0.3501	0.3497	0.350733	0.349967	0.349967	0.348867	0.3483	0.3468	0.346033	0.345467	0.344967	0.343767	0.3422	0.340433	0.34	0.339367	0.338167	0.337033	0.336333	0.3347	0.3343	0.332633	0.332567	0.331767	0.331267	0.331067	0.331033	0.330833	0.330733	0.331333	0.330833	0.3308	0.3318	0.331867	0.331933	0.332933	0.333633	0.334367	0.3355	0.3372	0.3396	0.341633	0.344333	0.3468	0.349633	0.351833	0.354867
108	77.6244	0.314033	0.314167	0.314033	0.315867	0.315233	0.3161	0.315333	0.315033	0.313767	0.313467	0.313267	0.313067	0.312067	0.3112	0.309867	0.309667	0.309167	0.3082	0.307333	0.307033	0.3056	0.305567	0.304367	0.3045	0.304067	0.303767	0.303633	0.303867	0.3039	0.304067	0.3047	0.304333	0.304633	0.3057	0.305933	0.306133	0.307467	0.308433	0.3094	0.3108	0.312633	0.315233	0.317533	0.3203	0.322933	0.325967	0.328267	0.331367
109	77.7444	0.302233	0.302567	0.3026	0.304733	0.303833	0.304567	0.303767	0.303467	0.3026	0.302167	0.302267	0.302267	0.301233	0.300567	0.299567	0.2993	0.298833	0.298033	0.297133	0.296867	0.2957	0.2955	0.294633	0.294767	0.294367	0.2942	0.294067	0.294367	0.2945	0.294733	0.295333	0.2951	0.295533	0.296667	0.297	0.297133	0.298633	0.299633	0.300767	0.302267	0.304233	0.306933	0.309267	0.312167	0.315067	0.318233	0.3205	0.323833
110	78.2552	0.323133	0.323833	0.323867	0.3253	0.324933	0.325667	0.3251	0.3248	0.323667	0.3234	0.323333	0.3233	0.322367	0.321267	0.320333	0.320233	0.319733	0.319	0.3182	0.318033	0.316833	0.316733	0.315667	0.315467	0.3151	0.314933	0.3149	0.315233	0.315367	0.315633	0.316367	0.316067	0.3164	0.317467	0.318133	0.318233	0.319833	0.320867	0.322133	0.323567	0.325567	0.328267	0.330767	0.333767	0.336667	0.339867	0.342267	0.345667
111	78.288	0.3195	0.3199	0.320133	0.321533	0.3209	0.322	0.321333	0.320967	0.319633	0.319233	0.319133	0.318933	0.317867	0.316733	0.315733	0.315467	0.315033	0.3143	0.3132	0.312733	0.311533	0.311333	0.3103	0.310267	0.309767	0.309433	0.309333	0.309633	0.309667	0.3098	0.310433	0.310067	0.310433	0.311267	0.311767	0.3119	0.313233	0.314233	0.315267	0.316633	0.318433	0.321033	0.323333	0.326233	0.328867	0.3319	0.334167	0.337533
112	78.4428	0.327467	0.327533	0.326967	0.327767	0.326733	0.326967	0.325633	0.324967	0.323633	0.322733	0.322167	0.321467	0.320267	0.318267	0.317133	0.316367	0.315867	0.3147	0.3133	0.3126	0.310967	0.310433	0.308833	0.3085	0.307833	0.307333	0.306933	0.306867	0.306667	0.306567	0.307	0.306433	0.306467	0.307167	0.307533	0.307467	0.308667	0.309333	0.3103	0.311467	0.3132	0.315633	0.3178	0.320633	0.323333	0.3264	0.328567	0.331967
113	77.4629	0.3353	0.335233	0.3344	0.335367	0.334633	0.334433	0.333367	0.3329	0.3315	0.330867	0.330267	0.329667	0.3286	0.326933	0.325733	0.325033	0.324433	0.3232	0.322133	0.321533	0.320067	0.319667	0.317967	0.317833	0.3172	0.3168	0.3164	0.316233	0.316	0.316033	0.316433	0.315933	0.316	0.316767	0.317133	0.317067	0.318233	0.318933	0.319767	0.320967	0.3228	0.325067	0.3272	0.329833	0.332333	0.335233	0.3374	0.340467
114	79.377	0.316433	0.3173	0.3176	0.320467	0.3201	0.321133	0.320867	0.321267	0.320767	0.320967	0.321133	0.321633	0.3209	0.320667	0.319933	0.320267	0.3202	0.319567	0.3191	0.319233	0.318267	0.318633	0.317767	0.318133	0.318033	0.318167	0.318333	0.318967	0.319333	0.319867	0.320867	0.3208	0.321333	0.3227	0.323567	0.3238	0.3257	0.327033	0.3286	0.330367	0.332533	0.335433	0.338233	0.341333	0.344433	0.3477	0.350233	0.353767
115	78.2187	0.296367	0.2973	0.297433	0.2989	0.298433	0.2991	0.298567	0.298633	0.297733	0.2975	0.2976	0.2976	0.296833	0.2958	0.2953	0.295067	0.294867	0.2941	0.2934	0.2932	0.2919	0.291967	0.291067	0.291	0.290667	0.290567	0.2905	0.2908	0.290967	0.291267	0.291833	0.291667	0.292	0.293033	0.293833	0.294033	0.295567	0.2966	0.2978	0.299267	0.301233	0.303833	0.306167	0.3091	0.311867	0.314967	0.317267	0.3207
116	78.5169	0.348467	0.348533	0.348367	0.3499	0.348967	0.3495	0.348567	0.347967	0.346967	0.346467	0.346033	0.345633	0.344367	0.343233	0.341933	0.341433	0.340933	0.3399	0.3388	0.3384	0.337033	0.336667	0.335333	0.335433	0.334733	0.334433	0.334267	0.3343	0.3343	0.3345	0.3351	0.334633	0.334833	0.335833	0.336267	0.3363	0.337633	0.338567	0.339533	0.340867	0.342833	0.3454	0.347833	0.3508	0.353433	0.3565	0.358833	0.362167
117	77.6304	0.2915	0.292633	0.293	0.296367	0.295767	0.297	0.2965	0.296867	0.296267	0.296533	0.2968	0.297133	0.296567	0.296633	0.295733	0.2959	0.295967	0.2955	0.2953	0.295367	0.2947	0.294833	0.294133	0.2946	0.294467	0.294533	0.294667	0.295333	0.295733	0.296267	0.297033	0.2971	0.297567	0.298967	0.2996	0.2999	0.301633	0.302867	0.304367	0.3061	0.308233	0.311133	0.3138	0.3168	0.319867	0.323033	0.325533	0.328867
118	78.1102	0.4033	0.401967	0.4005	0.3991	0.397867	0.3972	0.395467	0.3936	0.391067	0.389567	0.388033	0.386433	0.3846	0.381667	0.3795	0.378033	0.376633	0.3748	0.372767	0.3717	0.3692	0.368167	0.365833	0.3652	0.3637	0.362667	0.361967	0.3613	0.3607	0.360267	0.360367	0.359333	0.358967	0.359233	0.3592	0.358633	0.359267	0.359333	0.3596	0.3603	0.361633	0.363633	0.3654	0.367767	0.369867	0.372333	0.374233	0.3771
119	77.871	0.328667	0.3289	0.328767	0.3303	0.329633	0.330167	0.3294	0.328967	0.3276	0.327367	0.3271	0.3269	0.3258	0.3247	0.323267	0.3231	0.322667	0.3217	0.320733	0.320367	0.319	0.3188	0.3175	0.317533	0.317067	0.316633	0.316567	0.3168	0.316767	0.317	0.317533	0.3173	0.317433	0.3185	0.3188	0.318933	0.3203	0.321133	0.322267	0.323533	0.325433	0.328033	0.3303	0.333067	0.335733	0.338733	0.3411	0.344367
120	78.0213	0.323933	0.325167	0.3255	0.3271	0.3268	0.3279	0.327633	0.3278	0.327233	0.326933	0.327033	0.327367	0.326633	0.325667	0.325	0.324967	0.324733	0.3241	0.323533	0.3234	0.3223	0.3223	0.3215	0.321433	0.321133	0.3212	0.321267	0.321733	0.321967	0.322433	0.323233	0.3231	0.323567	0.324767	0.325967	0.3264	0.328133	0.329367	0.330767	0.332467	0.334733	0.337567	0.340267	0.343467	0.3466	0.350133	0.352667	0.356467
121	77.5812	0.277533	0.2784	0.2787	0.280667	0.280167	0.280967	0.2802	0.2803	0.2799	0.279667	0.2797	0.280067	0.279267	0.278833	0.278233	0.2782	0.278033	0.277367	0.2768	0.2767	0.2757	0.2758	0.2752	0.275367	0.275067	0.275133	0.2752	0.275567	0.275767	0.276133	0.276867	0.276667	0.277133	0.278233	0.2788	0.2791	0.280733	0.281767	0.2831	0.2846	0.2866	0.289167	0.291633	0.294467	0.297333	0.3004	0.302633	0.305933
122	77.9761	0.316967	0.3177	0.318	0.320467	0.319733	0.320533	0.319833	0.320233	0.319433	0.319467	0.319633	0.3198	0.318967	0.318433	0.317533	0.317533	0.317267	0.316633	0.3158	0.3157	0.3146	0.314667	0.313933	0.3141	0.313833	0.313767	0.313767	0.314267	0.314467	0.3149	0.315533	0.315467	0.316033	0.3172	0.317667	0.3178	0.319533	0.320633	0.3219	0.3234	0.3254	0.328133	0.330533	0.3335	0.336367	0.3395	0.3418	0.345033
123	78.4726	0.2978	0.298867	0.298833	0.3003	0.299867	0.3003	0.2998	0.299867	0.299433	0.2991	0.299167	0.299333	0.298433	0.297433	0.2971	0.296933	0.2969	0.2961	0.2955	0.295333	0.294433	0.294333	0.293533	0.293767	0.293367	0.2933	0.293333	0.2936	0.293667	0.293967	0.2946	0.294433	0.294733	0.295833	0.296533	0.296867	0.2984	0.299533	0.3007	0.3022	0.304167	0.306733	0.309067	0.312033	0.314733	0.317867	0.3201	0.323333
124	78.2806	0.3117	0.312033	0.312167	0.3145	0.3138	0.314433	0.313567	0.3132	0.311867	0.311667	0.311667	0.3115	0.3107	0.309633	0.308433	0.3084	0.308067	0.307333	0.3063	0.305867	0.3045	0.304433	0.303367	0.303433	0.303033	0.302767	0.302667	0.303	0.303	0.3032	0.3038	0.3034	0.303833	0.304633	0.305033	0.3051	0.306433	0.307367	0.308433	0.309767	0.3115	0.314167	0.316367	0.3191	0.3218	0.324767	0.327033	0.330133
125	78.1068	0.320033	0.320367	0.320067	0.321633	0.3206	0.3212	0.3203	0.319667	0.3184	0.317767	0.317633	0.317267	0.316333	0.315267	0.313967	0.3138	0.3134	0.3125	0.3115	0.311033	0.3098	0.309567	0.308133	0.3083	0.3077	0.3073	0.307233	0.3075	0.3075	0.3076	0.308167	0.307733	0.307967	0.308733	0.309067	0.309067	0.310267	0.311	0.3119	0.3131	0.314733	0.317233	0.319267	0.321833	0.324267	0.326933	0.329033	0.332033
126	77.6496	0.366733	0.366133	0.3658	0.366033	0.365167	0.3653	0.363933	0.363067	0.361467	0.360633	0.359867	0.359033	0.357633	0.355833	0.354167	0.353333	0.352567	0.351267	0.349833	0.349033	0.3472	0.346667	0.3449	0.3445	0.3437	0.343167	0.342767	0.3427	0.3425	0.3424	0.342833	0.342167	0.342167	0.3429	0.343033	0.3427	0.3437	0.3443	0.345133	0.346233	0.347867	0.350233	0.3523	0.354967	0.357333	0.360167	0.362233	0.365367
127	78.2716	0.354033	0.354067	0.3539	0.355167	0.354333	0.354567	0.3534	0.3528	0.350833	0.350167	0.349833	0.349133	0.348	0.3464	0.3449	0.344267	0.3437	0.3426	0.3412	0.340667	0.338933	0.338567	0.337067	0.337033	0.336267	0.335767	0.335467	0.335567	0.335367	0.335567	0.336033	0.335333	0.3355	0.336267	0.336667	0.336633	0.337967	0.338667	0.339567	0.340833	0.342667	0.3453	0.347567	0.3504	0.353167	0.3562	0.358433	0.361733
128	78.4664	0.329033	0.328867	0.328	0.328667	0.327733	0.327667	0.326433	0.325667	0.3238	0.322833	0.322133	0.321433	0.320167	0.3181	0.3166	0.315633	0.3149	0.3137	0.312	0.311367	0.309567	0.308967	0.307233	0.306833	0.3059	0.305267	0.305	0.304833	0.304567	0.304433	0.304767	0.304167	0.3042	0.3049	0.305233	0.3051	0.306233	0.306767	0.307467	0.308733	0.310467	0.312833	0.315067	0.317833	0.320533	0.323633	0.325867	0.329167
	77.9306	0.543286
	77.7336	0.484093
	78.0612	0.540997
	76.4288	76.7643	76.4288
	79.377	78.6684	79.377
	0.545421	0.48891	0.544545
	77.9306	77.7336	78.0612
	0.0482088	0.0684611	0.0620566
[truncated: 464 more columns]
